# Supplementary material for: IL-13 Modulates Antiviral Effector and Proinflammatory Pathways in Rhinovirus-Infected Pediatric Bronchial Epithelium
Source: bioRxiv. 2025 Dec 8:2025.12.06.692776. Preprint. [Version 1] doi: 10.64898/2025.12.06.692776 (PMC12713584; doi:10.64898/2025.12.06.692776)
Supplement: Supplement 1 [file media-1.csv]

Results of the Linear Model shows the differential expressed genes by the treatment groups
gene	hgnc_symbol	comparison	estimate	pval	FDR
ENSG00000000003	TSPAN6	Pre-Infection Day 0 vs IL-13 Pre-Infection Day 0	0.759695455	9.22E-58	2.57E-56
ENSG00000000003	TSPAN6	IL-13 Uninfected Day 0 vs IL-13 Pre-Infection Day 0	-1.48E-13	1	1
ENSG00000000003	TSPAN6	IL-13 RV16 Post-Infection Day 2 vs IL-13 Pre-Infection Day 0	-0.256990781	8.68E-08	9.00E-07
ENSG00000000003	TSPAN6	IL-13 RV16 Post-Infection Day 4 vs IL-13 Pre-Infection Day 0	-0.166966369	4.75E-04	0.002933882
ENSG00000000003	TSPAN6	IL-13 RV16 Post-Infection Day 7 vs IL-13 Pre-Infection Day 0	-0.158179636	9.89E-04	0.007064493
ENSG00000000003	TSPAN6	IL-13 RV16 Post-Infection Day 10 vs IL-13 Pre-Infection Day 0	-0.100035111	0.035507412	0.09615971
ENSG00000000003	TSPAN6	RV16 Post-Infection Day 2 vs Pre-Infection Day 0	-0.388742937	4.89E-20	1.14E-18
ENSG00000000003	TSPAN6	RV16 Post-Infection Day 4 vs Pre-Infection Day 0	-0.271880741	3.78E-11	8.87E-10
ENSG00000000003	TSPAN6	RV16 Post-Infection Day 7 vs Pre-Infection Day 0	-0.065003868	0.115670051	0.357174093
ENSG00000000003	TSPAN6	RV16 Post-Infection Day 10 vs Pre-Infection Day 0	-0.015890878	0.699045683	0.85402115
ENSG00000000003	TSPAN6	IL-13 Uninfected Day 2 vs IL-13 Uninfected Day 0	0.042140236	0.415001603	0.79830628
ENSG00000000003	TSPAN6	IL-13 Uninfected Day 4 vs IL-13 Uninfected Day 0	0.042729706	0.412685339	0.707804615
ENSG00000000003	TSPAN6	IL-13 Uninfected Day 7 vs IL-13 Uninfected Day 0	-0.01552014	0.764548236	0.916616338
ENSG00000000003	TSPAN6	IL-13 Uninfected Day 10 vs IL-13 Uninfected Day 0	0.021159131	0.686316875	0.833406873
ENSG00000000003	TSPAN6	RV16 Post-Infection Day 2 vs IL-13 RV16 Post-Infection Day 2	0.627943299	1.37E-47	2.71E-46
ENSG00000000003	TSPAN6	IL-13 Uninfected Day 2 vs IL-13 RV16 Post-Infection Day 2	0.299131017	4.17E-10	7.47E-09
ENSG00000000003	TSPAN6	IL-13 RV16 Post-Infection Day 4 vs IL-13 RV16 Post-Infection Day 2	0.090024412	0.033742734	0.127664483
ENSG00000000003	TSPAN6	IL-13 RV16 Post-Infection Day 7 vs IL-13 RV16 Post-Infection Day 2	0.098811145	0.020591537	0.064784389
ENSG00000000003	TSPAN6	IL-13 RV16 Post-Infection Day 10 vs IL-13 RV16 Post-Infection Day 2	0.156955671	2.02E-04	0.001065163
ENSG00000000003	TSPAN6	RV16 Post-Infection Day 4 vs RV16 Post-Infection Day 2	0.116862196	0.005877248	0.031251198
ENSG00000000003	TSPAN6	RV16 Post-Infection Day 7 vs RV16 Post-Infection Day 2	0.323739069	3.35E-14	7.51E-13
ENSG00000000003	TSPAN6	RV16 Post-Infection Day 10 vs RV16 Post-Infection Day 2	0.372852059	1.63E-18	4.33E-17
ENSG00000000003	TSPAN6	IL-13 Uninfected Day 4 vs IL-13 Uninfected Day 2	5.89E-04	0.990962007	0.99926947
ENSG00000000003	TSPAN6	IL-13 Uninfected Day 7 vs IL-13 Uninfected Day 2	-0.057660375	0.264683399	0.62452301
ENSG00000000003	TSPAN6	IL-13 Uninfected Day 10 vs IL-13 Uninfected Day 2	-0.020981104	0.688016478	0.899725496
ENSG00000000003	TSPAN6	RV16 Post-Infection Day 4 vs IL-13 RV16 Post-Infection Day 4	0.654781083	1.56E-55	2.63E-54
ENSG00000000003	TSPAN6	IL-13 Uninfected Day 4 vs IL-13 RV16 Post-Infection Day 4	0.209696075	1.31E-05	2.60E-04
ENSG00000000003	TSPAN6	IL-13 RV16 Post-Infection Day 7 vs IL-13 RV16 Post-Infection Day 4	0.008786733	0.835482227	0.93704088
ENSG00000000003	TSPAN6	IL-13 RV16 Post-Infection Day 10 vs IL-13 RV16 Post-Infection Day 4	0.066931259	0.109752139	0.303583732
ENSG00000000003	TSPAN6	RV16 Post-Infection Day 7 vs RV16 Post-Infection Day 4	0.206876873	5.79E-07	1.95E-05
ENSG00000000003	TSPAN6	RV16 Post-Infection Day 10 vs RV16 Post-Infection Day 4	0.255989862	5.07E-10	1.60E-08
ENSG00000000003	TSPAN6	IL-13 Uninfected Day 7 vs IL-13 Uninfected Day 4	-0.058249845	0.263916991	0.655534443
ENSG00000000003	TSPAN6	IL-13 Uninfected Day 10 vs IL-13 Uninfected Day 4	-0.021570575	0.682151472	0.948017933
ENSG00000000003	TSPAN6	RV16 Post-Infection Day 7 vs IL-13 RV16 Post-Infection Day 7	0.852871223	1.16E-90	3.48E-89
ENSG00000000003	TSPAN6	IL-13 Uninfected Day 7 vs IL-13 RV16 Post-Infection Day 7	0.142659497	0.002961997	0.060206266
ENSG00000000003	TSPAN6	IL-13 RV16 Post-Infection Day 10 vs IL-13 RV16 Post-Infection Day 7	0.058144526	0.167011971	0.412868712
ENSG00000000003	TSPAN6	RV16 Post-Infection Day 10 vs RV16 Post-Infection Day 7	0.04911299	0.235081079	0.514268658
ENSG00000000003	TSPAN6	IL-13 Uninfected Day 10 vs IL-13 Uninfected Day 7	0.036679271	0.483422624	0.77176469
ENSG00000000003	TSPAN6	RV16 Post-Infection Day 10 vs IL-13 RV16 Post-Infection Day 10	0.843839687	1.09E-91	3.17E-90
ENSG00000000003	TSPAN6	IL-13 Uninfected Day 10 vs IL-13 RV16 Post-Infection Day 10	0.121194242	0.011880546	0.142893617
ENSG00000000419	DPM1	Pre-Infection Day 0 vs IL-13 Pre-Infection Day 0	-0.087329986	0.028330708	0.04507982
ENSG00000000419	DPM1	IL-13 Uninfected Day 0 vs IL-13 Pre-Infection Day 0	1.73E-14	1	1
ENSG00000000419	DPM1	IL-13 RV16 Post-Infection Day 2 vs IL-13 Pre-Infection Day 0	-0.144454326	3.48E-04	0.001590305
ENSG00000000419	DPM1	IL-13 RV16 Post-Infection Day 4 vs IL-13 Pre-Infection Day 0	-0.073754378	0.065340472	0.161108714
ENSG00000000419	DPM1	IL-13 RV16 Post-Infection Day 7 vs IL-13 Pre-Infection Day 0	-0.067838669	0.091951835	0.230265984
ENSG00000000419	DPM1	IL-13 RV16 Post-Infection Day 10 vs IL-13 Pre-Infection Day 0	-0.137051805	5.78E-04	0.003331603
ENSG00000000419	DPM1	RV16 Post-Infection Day 2 vs Pre-Infection Day 0	-0.123325613	5.86E-04	0.001832233
ENSG00000000419	DPM1	RV16 Post-Infection Day 4 vs Pre-Infection Day 0	-0.10285554	0.002981863	0.011012524
ENSG00000000419	DPM1	RV16 Post-Infection Day 7 vs Pre-Infection Day 0	-0.019229679	0.579650367	0.804451667
ENSG00000000419	DPM1	RV16 Post-Infection Day 10 vs Pre-Infection Day 0	-0.05199166	0.131849491	0.348031845
ENSG00000000419	DPM1	IL-13 Uninfected Day 2 vs IL-13 Uninfected Day 0	-0.059228275	0.173693479	0.624778612
ENSG00000000419	DPM1	IL-13 Uninfected Day 4 vs IL-13 Uninfected Day 0	-0.071381761	0.102104561	0.366456535
ENSG00000000419	DPM1	IL-13 Uninfected Day 7 vs IL-13 Uninfected Day 0	-0.06365898	0.144387963	0.456668249
ENSG00000000419	DPM1	IL-13 Uninfected Day 10 vs IL-13 Uninfected Day 0	-0.100125876	0.022518827	0.100089946
ENSG00000000419	DPM1	RV16 Post-Infection Day 2 vs IL-13 RV16 Post-Infection Day 2	-0.066201273	0.070806586	0.103051091
ENSG00000000419	DPM1	IL-13 Uninfected Day 2 vs IL-13 RV16 Post-Infection Day 2	0.08522605	0.034391591	0.087937373
ENSG00000000419	DPM1	IL-13 RV16 Post-Infection Day 4 vs IL-13 RV16 Post-Infection Day 2	0.070699948	0.046357967	0.160466067
ENSG00000000419	DPM1	IL-13 RV16 Post-Infection Day 7 vs IL-13 RV16 Post-Infection Day 2	0.076615657	0.032138017	0.091786403
ENSG00000000419	DPM1	IL-13 RV16 Post-Infection Day 10 vs IL-13 RV16 Post-Infection Day 2	0.007402521	0.833887109	0.901718183
ENSG00000000419	DPM1	RV16 Post-Infection Day 4 vs RV16 Post-Infection Day 2	0.020470073	0.569498875	0.757005946
ENSG00000000419	DPM1	RV16 Post-Infection Day 7 vs RV16 Post-Infection Day 2	0.104095934	0.003936783	0.012465837
ENSG00000000419	DPM1	RV16 Post-Infection Day 10 vs RV16 Post-Infection Day 2	0.071333952	0.046888918	0.093725654
ENSG00000000419	DPM1	IL-13 Uninfected Day 4 vs IL-13 Uninfected Day 2	-0.012153486	0.780296692	0.994485457
ENSG00000000419	DPM1	IL-13 Uninfected Day 7 vs IL-13 Uninfected Day 2	-0.004430704	0.91889909	0.974908776
ENSG00000000419	DPM1	IL-13 Uninfected Day 10 vs IL-13 Uninfected Day 2	-0.040897601	0.350168613	0.711025704
ENSG00000000419	DPM1	RV16 Post-Infection Day 4 vs IL-13 RV16 Post-Infection Day 4	-0.116431148	8.61E-04	0.001580426
ENSG00000000419	DPM1	IL-13 Uninfected Day 4 vs IL-13 RV16 Post-Infection Day 4	0.002372617	0.952728785	0.979947875
ENSG00000000419	DPM1	IL-13 RV16 Post-Infection Day 7 vs IL-13 RV16 Post-Infection Day 4	0.005915709	0.866745839	0.948594144
ENSG00000000419	DPM1	IL-13 RV16 Post-Infection Day 10 vs IL-13 RV16 Post-Infection Day 4	-0.063297427	0.068827622	0.227571797
ENSG00000000419	DPM1	RV16 Post-Infection Day 7 vs RV16 Post-Infection Day 4	0.083625861	0.01648024	0.068519311
ENSG00000000419	DPM1	RV16 Post-Infection Day 10 vs RV16 Post-Infection Day 4	0.050863879	0.14230793	0.285873888
ENSG00000000419	DPM1	IL-13 Uninfected Day 7 vs IL-13 Uninfected Day 4	0.007722781	0.859516798	0.963328645
ENSG00000000419	DPM1	IL-13 Uninfected Day 10 vs IL-13 Uninfected Day 4	-0.028744115	0.512464309	0.90882165
ENSG00000000419	DPM1	RV16 Post-Infection Day 7 vs IL-13 RV16 Post-Infection Day 7	-0.038720996	0.272607628	0.327368123
ENSG00000000419	DPM1	IL-13 Uninfected Day 7 vs IL-13 RV16 Post-Infection Day 7	0.004179689	0.91723313	0.976043285
ENSG00000000419	DPM1	IL-13 RV16 Post-Infection Day 10 vs IL-13 RV16 Post-Infection Day 7	-0.069213135	0.048105995	0.190830283
ENSG00000000419	DPM1	RV16 Post-Infection Day 10 vs RV16 Post-Infection Day 7	-0.032761981	0.345619206	0.63015277
ENSG00000000419	DPM1	IL-13 Uninfected Day 10 vs IL-13 Uninfected Day 7	-0.036466896	0.405395058	0.720608216
ENSG00000000419	DPM1	RV16 Post-Infection Day 10 vs IL-13 RV16 Post-Infection Day 10	-0.002269842	0.947719652	0.958091819
ENSG00000000419	DPM1	IL-13 Uninfected Day 10 vs IL-13 RV16 Post-Infection Day 10	0.036925929	0.35685624	0.703604961
ENSG00000000457	SCYL3	Pre-Infection Day 0 vs IL-13 Pre-Infection Day 0	0.242778866	2.30E-05	5.43E-05
ENSG00000000457	SCYL3	IL-13 Uninfected Day 0 vs IL-13 Pre-Infection Day 0	5.85E-14	1	1
ENSG00000000457	SCYL3	IL-13 RV16 Post-Infection Day 2 vs IL-13 Pre-Infection Day 0	0.085971146	0.152848931	0.274076868
ENSG00000000457	SCYL3	IL-13 RV16 Post-Infection Day 4 vs IL-13 Pre-Infection Day 0	-0.175741804	0.003061998	0.014109807
ENSG00000000457	SCYL3	IL-13 RV16 Post-Infection Day 7 vs IL-13 Pre-Infection Day 0	-0.201301373	7.49E-04	0.005594566
ENSG00000000457	SCYL3	IL-13 RV16 Post-Infection Day 10 vs IL-13 Pre-Infection Day 0	-0.105837485	0.072706381	0.167102402
ENSG00000000457	SCYL3	RV16 Post-Infection Day 2 vs Pre-Infection Day 0	0.091501714	0.061324388	0.112597539
ENSG00000000457	SCYL3	RV16 Post-Infection Day 4 vs Pre-Infection Day 0	-0.113727804	0.015589313	0.044824127
ENSG00000000457	SCYL3	RV16 Post-Infection Day 7 vs Pre-Infection Day 0	-0.032790811	0.486128921	0.741836496
ENSG00000000457	SCYL3	RV16 Post-Infection Day 10 vs Pre-Infection Day 0	0.047568317	0.309185681	0.568793278
ENSG00000000457	SCYL3	IL-13 Uninfected Day 2 vs IL-13 Uninfected Day 0	-0.008455794	0.896482555	0.977507386
ENSG00000000457	SCYL3	IL-13 Uninfected Day 4 vs IL-13 Uninfected Day 0	-0.01411863	0.827483224	0.931884236
ENSG00000000457	SCYL3	IL-13 Uninfected Day 7 vs IL-13 Uninfected Day 0	-0.141407426	0.029673662	0.216856592
ENSG00000000457	SCYL3	IL-13 Uninfected Day 10 vs IL-13 Uninfected Day 0	-0.079473858	0.222320106	0.442368846
ENSG00000000457	SCYL3	RV16 Post-Infection Day 2 vs IL-13 RV16 Post-Infection Day 2	0.248309433	2.12E-06	5.50E-06
ENSG00000000457	SCYL3	IL-13 Uninfected Day 2 vs IL-13 RV16 Post-Infection Day 2	-0.09442694	0.115768764	0.228424813
ENSG00000000457	SCYL3	IL-13 RV16 Post-Infection Day 4 vs IL-13 RV16 Post-Infection Day 2	-0.26171295	6.69E-07	1.67E-05
ENSG00000000457	SCYL3	IL-13 RV16 Post-Infection Day 7 vs IL-13 RV16 Post-Infection Day 2	-0.28727252	6.26E-08	9.29E-07
ENSG00000000457	SCYL3	IL-13 RV16 Post-Infection Day 10 vs IL-13 RV16 Post-Infection Day 2	-0.191808631	2.44E-04	0.001261171
ENSG00000000457	SCYL3	RV16 Post-Infection Day 4 vs RV16 Post-Infection Day 2	-0.205229518	2.92E-05	3.82E-04
ENSG00000000457	SCYL3	RV16 Post-Infection Day 7 vs RV16 Post-Infection Day 2	-0.124292525	0.011521711	0.031239258
ENSG00000000457	SCYL3	RV16 Post-Infection Day 10 vs RV16 Post-Infection Day 2	-0.043933396	0.369045891	0.495113854
ENSG00000000457	SCYL3	IL-13 Uninfected Day 4 vs IL-13 Uninfected Day 2	-0.005662836	0.930235493	0.999106443
ENSG00000000457	SCYL3	IL-13 Uninfected Day 7 vs IL-13 Uninfected Day 2	-0.132951633	0.040569158	0.269322565
ENSG00000000457	SCYL3	IL-13 Uninfected Day 10 vs IL-13 Uninfected Day 2	-0.071018065	0.274542782	0.655149701
ENSG00000000457	SCYL3	RV16 Post-Infection Day 4 vs IL-13 RV16 Post-Infection Day 4	0.304792865	7.82E-10	2.25E-09
ENSG00000000457	SCYL3	IL-13 Uninfected Day 4 vs IL-13 RV16 Post-Infection Day 4	0.161623174	0.006120146	0.033616093
ENSG00000000457	SCYL3	IL-13 RV16 Post-Infection Day 7 vs IL-13 RV16 Post-Infection Day 4	-0.02555957	0.623286355	0.827346357
ENSG00000000457	SCYL3	IL-13 RV16 Post-Infection Day 10 vs IL-13 RV16 Post-Infection Day 4	0.069904319	0.172372119	0.397942774
ENSG00000000457	SCYL3	RV16 Post-Infection Day 7 vs RV16 Post-Infection Day 4	0.080936993	0.087254012	0.229231449
ENSG00000000457	SCYL3	RV16 Post-Infection Day 10 vs RV16 Post-Infection Day 4	0.161296122	6.07E-04	0.003553514
ENSG00000000457	SCYL3	IL-13 Uninfected Day 7 vs IL-13 Uninfected Day 4	-0.127288797	0.049155658	0.320662311
ENSG00000000457	SCYL3	IL-13 Uninfected Day 10 vs IL-13 Uninfected Day 4	-0.065355229	0.313006909	0.829976126
ENSG00000000457	SCYL3	RV16 Post-Infection Day 7 vs IL-13 RV16 Post-Infection Day 7	0.411289428	2.25E-16	7.76E-16
ENSG00000000457	SCYL3	IL-13 Uninfected Day 7 vs IL-13 RV16 Post-Infection Day 7	0.059893947	0.314991627	0.648093138
ENSG00000000457	SCYL3	IL-13 RV16 Post-Infection Day 10 vs IL-13 RV16 Post-Infection Day 7	0.095463889	0.064382906	0.231483469
ENSG00000000457	SCYL3	RV16 Post-Infection Day 10 vs RV16 Post-Infection Day 7	0.080359129	0.087892206	0.298357311
ENSG00000000457	SCYL3	IL-13 Uninfected Day 10 vs IL-13 Uninfected Day 7	0.061933568	0.340717209	0.673993007
ENSG00000000457	SCYL3	RV16 Post-Infection Day 10 vs IL-13 RV16 Post-Infection Day 10	0.396184668	6.04E-16	2.02E-15
ENSG00000000457	SCYL3	IL-13 Uninfected Day 10 vs IL-13 RV16 Post-Infection Day 10	0.026363626	0.654830907	0.873305966
ENSG00000000460	FIRRM	Pre-Infection Day 0 vs IL-13 Pre-Infection Day 0	0.830648922	2.04E-11	7.71E-11
ENSG00000000460	FIRRM	IL-13 Uninfected Day 0 vs IL-13 Pre-Infection Day 0	1.16E-14	1	1
ENSG00000000460	FIRRM	IL-13 RV16 Post-Infection Day 2 vs IL-13 Pre-Infection Day 0	0.42764923	0.001590219	0.006051294
ENSG00000000460	FIRRM	IL-13 RV16 Post-Infection Day 4 vs IL-13 Pre-Infection Day 0	0.305125125	0.022051896	0.069595646
ENSG00000000460	FIRRM	IL-13 RV16 Post-Infection Day 7 vs IL-13 Pre-Infection Day 0	-0.176002776	0.188925897	0.377361563
ENSG00000000460	FIRRM	IL-13 RV16 Post-Infection Day 10 vs IL-13 Pre-Infection Day 0	0.334136694	0.011631569	0.039650847
ENSG00000000460	FIRRM	RV16 Post-Infection Day 2 vs Pre-Infection Day 0	0.038952916	0.686865766	0.774604794
ENSG00000000460	FIRRM	RV16 Post-Infection Day 4 vs Pre-Infection Day 0	0.271529116	0.0033261	0.012112279
ENSG00000000460	FIRRM	RV16 Post-Infection Day 7 vs Pre-Infection Day 0	-0.047278188	0.609235896	0.822475877
ENSG00000000460	FIRRM	RV16 Post-Infection Day 10 vs Pre-Infection Day 0	0.085913766	0.349692794	0.608415026
ENSG00000000460	FIRRM	IL-13 Uninfected Day 2 vs IL-13 Uninfected Day 0	0.247807805	0.091882938	0.505971041
ENSG00000000460	FIRRM	IL-13 Uninfected Day 4 vs IL-13 Uninfected Day 0	0.101750706	0.486702149	0.75937729
ENSG00000000460	FIRRM	IL-13 Uninfected Day 7 vs IL-13 Uninfected Day 0	0.078759309	0.591842336	0.834257001
ENSG00000000460	FIRRM	IL-13 Uninfected Day 10 vs IL-13 Uninfected Day 0	0.217655089	0.138671168	0.332781981
ENSG00000000460	FIRRM	RV16 Post-Infection Day 2 vs IL-13 RV16 Post-Infection Day 2	0.441952607	7.80E-05	1.73E-04
ENSG00000000460	FIRRM	IL-13 Uninfected Day 2 vs IL-13 RV16 Post-Infection Day 2	-0.179841425	0.183126658	0.322071259
ENSG00000000460	FIRRM	IL-13 RV16 Post-Infection Day 4 vs IL-13 RV16 Post-Infection Day 2	-0.122524105	0.302608909	0.538819087
ENSG00000000460	FIRRM	IL-13 RV16 Post-Infection Day 7 vs IL-13 RV16 Post-Infection Day 2	-0.603652007	5.12E-07	6.42E-06
ENSG00000000460	FIRRM	IL-13 RV16 Post-Infection Day 10 vs IL-13 RV16 Post-Infection Day 2	-0.093512536	0.427831969	0.589792237
ENSG00000000460	FIRRM	RV16 Post-Infection Day 4 vs RV16 Post-Infection Day 2	0.2325762	0.016582242	0.069462634
ENSG00000000460	FIRRM	RV16 Post-Infection Day 7 vs RV16 Post-Infection Day 2	-0.086231104	0.374710425	0.51515513
ENSG00000000460	FIRRM	RV16 Post-Infection Day 10 vs RV16 Post-Infection Day 2	0.046960851	0.626757342	0.728415589
ENSG00000000460	FIRRM	IL-13 Uninfected Day 4 vs IL-13 Uninfected Day 2	-0.1460571	0.317555911	0.969406755
ENSG00000000460	FIRRM	IL-13 Uninfected Day 7 vs IL-13 Uninfected Day 2	-0.169048497	0.249336235	0.611218727
ENSG00000000460	FIRRM	IL-13 Uninfected Day 10 vs IL-13 Uninfected Day 2	-0.030152716	0.837211286	0.951724362
ENSG00000000460	FIRRM	RV16 Post-Infection Day 4 vs IL-13 RV16 Post-Infection Day 4	0.797052912	5.57E-14	2.01E-13
ENSG00000000460	FIRRM	IL-13 Uninfected Day 4 vs IL-13 RV16 Post-Infection Day 4	-0.20337442	0.124079641	0.293936307
ENSG00000000460	FIRRM	IL-13 RV16 Post-Infection Day 7 vs IL-13 RV16 Post-Infection Day 4	-0.481127902	4.29E-05	0.001096383
ENSG00000000460	FIRRM	IL-13 RV16 Post-Infection Day 10 vs IL-13 RV16 Post-Infection Day 4	0.029011569	0.801605615	0.908890014
ENSG00000000460	FIRRM	RV16 Post-Infection Day 7 vs RV16 Post-Infection Day 4	-0.318807304	6.12E-04	0.005454148
ENSG00000000460	FIRRM	RV16 Post-Infection Day 10 vs RV16 Post-Infection Day 4	-0.185615349	0.044553648	0.120534114
ENSG00000000460	FIRRM	IL-13 Uninfected Day 7 vs IL-13 Uninfected Day 4	-0.022991397	0.874895992	0.968014373
ENSG00000000460	FIRRM	IL-13 Uninfected Day 10 vs IL-13 Uninfected Day 4	0.115904384	0.4275191	0.881266431
ENSG00000000460	FIRRM	RV16 Post-Infection Day 7 vs IL-13 RV16 Post-Infection Day 7	0.95937351	4.05E-19	1.55E-18
ENSG00000000460	FIRRM	IL-13 Uninfected Day 7 vs IL-13 RV16 Post-Infection Day 7	0.254762085	0.056794011	0.282050747
ENSG00000000460	FIRRM	IL-13 RV16 Post-Infection Day 10 vs IL-13 RV16 Post-Infection Day 7	0.510139471	1.23E-05	2.93E-04
ENSG00000000460	FIRRM	RV16 Post-Infection Day 10 vs RV16 Post-Infection Day 7	0.133191955	0.149549702	0.400464484
ENSG00000000460	FIRRM	IL-13 Uninfected Day 10 vs IL-13 Uninfected Day 7	0.138895781	0.343692289	0.676211874
ENSG00000000460	FIRRM	RV16 Post-Infection Day 10 vs IL-13 RV16 Post-Infection Day 10	0.582425994	2.26E-08	5.29E-08
ENSG00000000460	FIRRM	IL-13 Uninfected Day 10 vs IL-13 RV16 Post-Infection Day 10	-0.116481605	0.37790876	0.719907369
ENSG00000000938	FGR	Pre-Infection Day 0 vs IL-13 Pre-Infection Day 0	-0.631891803	0.033874352	0.053162999
ENSG00000000938	FGR	IL-13 Uninfected Day 0 vs IL-13 Pre-Infection Day 0	7.74E-16	1	1
ENSG00000000938	FGR	IL-13 RV16 Post-Infection Day 2 vs IL-13 Pre-Infection Day 0	0.929932127	0.002041677	0.007521356
ENSG00000000938	FGR	IL-13 RV16 Post-Infection Day 4 vs IL-13 Pre-Infection Day 0	0.330006813	0.269008473	0.447931806
ENSG00000000938	FGR	IL-13 RV16 Post-Infection Day 7 vs IL-13 Pre-Infection Day 0	0.725134324	0.015868393	0.063102724
ENSG00000000938	FGR	IL-13 RV16 Post-Infection Day 10 vs IL-13 Pre-Infection Day 0	0.540825362	0.069270762	0.160700613
ENSG00000000938	FGR	RV16 Post-Infection Day 2 vs Pre-Infection Day 0	0.280080146	0.300344448	0.417137899
ENSG00000000938	FGR	RV16 Post-Infection Day 4 vs Pre-Infection Day 0	0.537464571	0.040949051	0.098591215
ENSG00000000938	FGR	RV16 Post-Infection Day 7 vs Pre-Infection Day 0	0.288861245	0.273938605	0.559896011
ENSG00000000938	FGR	RV16 Post-Infection Day 10 vs Pre-Infection Day 0	0.50633862	0.054132723	0.199647607
ENSG00000000938	FGR	IL-13 Uninfected Day 2 vs IL-13 Uninfected Day 0	0.195649542	0.547809502	0.863025769
ENSG00000000938	FGR	IL-13 Uninfected Day 4 vs IL-13 Uninfected Day 0	0.81059921	0.013859137	0.12317978
ENSG00000000938	FGR	IL-13 Uninfected Day 7 vs IL-13 Uninfected Day 0	0.933322037	0.004371123	0.076223521
ENSG00000000938	FGR	IL-13 Uninfected Day 10 vs IL-13 Uninfected Day 0	0.558911011	0.090686266	0.254699449
ENSG00000000938	FGR	RV16 Post-Infection Day 2 vs IL-13 RV16 Post-Infection Day 2	-1.281743784	3.83E-06	9.68E-06
ENSG00000000938	FGR	IL-13 Uninfected Day 2 vs IL-13 RV16 Post-Infection Day 2	-0.734282585	0.014432852	0.042955135
ENSG00000000938	FGR	IL-13 RV16 Post-Infection Day 4 vs IL-13 RV16 Post-Infection Day 2	-0.599925315	0.02500911	0.102737551
ENSG00000000938	FGR	IL-13 RV16 Post-Infection Day 7 vs IL-13 RV16 Post-Infection Day 2	-0.204797803	0.445754884	0.623507241
ENSG00000000938	FGR	IL-13 RV16 Post-Infection Day 10 vs IL-13 RV16 Post-Infection Day 2	-0.389106765	0.143633995	0.270705786
ENSG00000000938	FGR	RV16 Post-Infection Day 4 vs RV16 Post-Infection Day 2	0.257384425	0.341487571	0.564473691
ENSG00000000938	FGR	RV16 Post-Infection Day 7 vs RV16 Post-Infection Day 2	0.008781098	0.974244565	0.984727235
ENSG00000000938	FGR	RV16 Post-Infection Day 10 vs RV16 Post-Infection Day 2	0.226258474	0.403192692	0.530233883
ENSG00000000938	FGR	IL-13 Uninfected Day 4 vs IL-13 Uninfected Day 2	0.614949668	0.060990186	0.887404468
ENSG00000000938	FGR	IL-13 Uninfected Day 7 vs IL-13 Uninfected Day 2	0.737672495	0.023748745	0.207411127
ENSG00000000938	FGR	IL-13 Uninfected Day 10 vs IL-13 Uninfected Day 2	0.363261469	0.269989768	0.651727713
ENSG00000000938	FGR	RV16 Post-Infection Day 4 vs IL-13 RV16 Post-Infection Day 4	-0.424434045	0.108142281	0.145834652
ENSG00000000938	FGR	IL-13 Uninfected Day 4 vs IL-13 RV16 Post-Infection Day 4	0.480592397	0.110380543	0.272454035
ENSG00000000938	FGR	IL-13 RV16 Post-Infection Day 7 vs IL-13 RV16 Post-Infection Day 4	0.395127511	0.138472565	0.386835606
ENSG00000000938	FGR	IL-13 RV16 Post-Infection Day 10 vs IL-13 RV16 Post-Infection Day 4	0.210818549	0.424042545	0.662337666
ENSG00000000938	FGR	RV16 Post-Infection Day 7 vs RV16 Post-Infection Day 4	-0.248603326	0.346791853	0.564882135
ENSG00000000938	FGR	RV16 Post-Infection Day 10 vs RV16 Post-Infection Day 4	-0.031125951	0.905669281	0.951152802
ENSG00000000938	FGR	IL-13 Uninfected Day 7 vs IL-13 Uninfected Day 4	0.122722828	0.708579152	0.912532025
ENSG00000000938	FGR	IL-13 Uninfected Day 10 vs IL-13 Uninfected Day 4	-0.251688199	0.44840638	0.889787751
ENSG00000000938	FGR	RV16 Post-Infection Day 7 vs IL-13 RV16 Post-Infection Day 7	-1.068164882	7.28E-05	1.37E-04
ENSG00000000938	FGR	IL-13 Uninfected Day 7 vs IL-13 RV16 Post-Infection Day 7	0.208187714	0.487391093	0.775689379
ENSG00000000938	FGR	IL-13 RV16 Post-Infection Day 10 vs IL-13 RV16 Post-Infection Day 7	-0.184308962	0.487105606	0.73308464
ENSG00000000938	FGR	RV16 Post-Infection Day 10 vs RV16 Post-Infection Day 7	0.217477376	0.410410771	0.686211225
ENSG00000000938	FGR	IL-13 Uninfected Day 10 vs IL-13 Uninfected Day 7	-0.374411026	0.256478461	0.591236696
ENSG00000000938	FGR	RV16 Post-Infection Day 10 vs IL-13 RV16 Post-Infection Day 10	-0.666378545	0.011467404	0.017200574
ENSG00000000938	FGR	IL-13 Uninfected Day 10 vs IL-13 RV16 Post-Infection Day 10	0.018085649	0.952123016	0.987141305
ENSG00000000971	CFH	Pre-Infection Day 0 vs IL-13 Pre-Infection Day 0	0.472081258	4.41E-13	1.86E-12
ENSG00000000971	CFH	IL-13 Uninfected Day 0 vs IL-13 Pre-Infection Day 0	-1.05E-14	1	1
ENSG00000000971	CFH	IL-13 RV16 Post-Infection Day 2 vs IL-13 Pre-Infection Day 0	0.99657441	6.36E-51	1.06E-48
ENSG00000000971	CFH	IL-13 RV16 Post-Infection Day 4 vs IL-13 Pre-Infection Day 0	0.511364296	8.91E-15	9.36E-13
ENSG00000000971	CFH	IL-13 RV16 Post-Infection Day 7 vs IL-13 Pre-Infection Day 0	0.043793731	0.508812835	0.69939821
ENSG00000000971	CFH	IL-13 RV16 Post-Infection Day 10 vs IL-13 Pre-Infection Day 0	0.17937426	0.006280866	0.024122165
ENSG00000000971	CFH	RV16 Post-Infection Day 2 vs Pre-Infection Day 0	0.818541348	3.60E-45	2.84E-43
ENSG00000000971	CFH	RV16 Post-Infection Day 4 vs Pre-Infection Day 0	0.348670091	5.48E-10	1.03E-08
ENSG00000000971	CFH	RV16 Post-Infection Day 7 vs Pre-Infection Day 0	0.078500415	0.16424677	0.43191586
ENSG00000000971	CFH	RV16 Post-Infection Day 10 vs Pre-Infection Day 0	0.09638134	0.085988072	0.267822193
ENSG00000000971	CFH	IL-13 Uninfected Day 2 vs IL-13 Uninfected Day 0	0.127465175	0.074324323	0.4658599
ENSG00000000971	CFH	IL-13 Uninfected Day 4 vs IL-13 Uninfected Day 0	0.110249254	0.125458761	0.407318914
ENSG00000000971	CFH	IL-13 Uninfected Day 7 vs IL-13 Uninfected Day 0	-0.074382391	0.2987269	0.624373622
ENSG00000000971	CFH	IL-13 Uninfected Day 10 vs IL-13 Uninfected Day 0	0.039629792	0.5834885	0.763546636
ENSG00000000971	CFH	RV16 Post-Infection Day 2 vs IL-13 RV16 Post-Infection Day 2	0.294048197	7.88E-07	2.11E-06
ENSG00000000971	CFH	IL-13 Uninfected Day 2 vs IL-13 RV16 Post-Infection Day 2	-0.869109235	2.25E-39	2.80E-37
ENSG00000000971	CFH	IL-13 RV16 Post-Infection Day 4 vs IL-13 RV16 Post-Infection Day 2	-0.485210113	1.11E-16	1.34E-14
ENSG00000000971	CFH	IL-13 RV16 Post-Infection Day 7 vs IL-13 RV16 Post-Infection Day 2	-0.952780679	9.91E-59	2.00E-55
ENSG00000000971	CFH	IL-13 RV16 Post-Infection Day 10 vs IL-13 RV16 Post-Infection Day 2	-0.81720015	1.14E-44	2.72E-42
ENSG00000000971	CFH	RV16 Post-Infection Day 4 vs RV16 Post-Infection Day 2	-0.469871258	5.96E-16	4.24E-14
ENSG00000000971	CFH	RV16 Post-Infection Day 7 vs RV16 Post-Infection Day 2	-0.740040934	8.84E-37	9.21E-35
ENSG00000000971	CFH	RV16 Post-Infection Day 10 vs RV16 Post-Infection Day 2	-0.722160008	1.80E-35	1.35E-33
ENSG00000000971	CFH	IL-13 Uninfected Day 4 vs IL-13 Uninfected Day 2	-0.017215921	0.810467832	0.994485457
ENSG00000000971	CFH	IL-13 Uninfected Day 7 vs IL-13 Uninfected Day 2	-0.201847566	0.004706975	0.088680952
ENSG00000000971	CFH	IL-13 Uninfected Day 10 vs IL-13 Uninfected Day 2	-0.087835383	0.223048191	0.602032728
ENSG00000000971	CFH	RV16 Post-Infection Day 4 vs IL-13 RV16 Post-Infection Day 4	0.309387052	6.37E-08	1.62E-07
ENSG00000000971	CFH	IL-13 Uninfected Day 4 vs IL-13 RV16 Post-Infection Day 4	-0.401115043	1.43E-09	1.05E-07
ENSG00000000971	CFH	IL-13 RV16 Post-Infection Day 7 vs IL-13 RV16 Post-Infection Day 4	-0.467570566	1.07E-15	1.16E-12
ENSG00000000971	CFH	IL-13 RV16 Post-Infection Day 10 vs IL-13 RV16 Post-Infection Day 4	-0.331990037	8.37E-09	6.91E-07
ENSG00000000971	CFH	RV16 Post-Infection Day 7 vs RV16 Post-Infection Day 4	-0.270169676	1.79E-06	4.90E-05
ENSG00000000971	CFH	RV16 Post-Infection Day 10 vs RV16 Post-Infection Day 4	-0.25228875	7.35E-06	8.04E-05
ENSG00000000971	CFH	IL-13 Uninfected Day 7 vs IL-13 Uninfected Day 4	-0.184631645	0.010251071	0.138575077
ENSG00000000971	CFH	IL-13 Uninfected Day 10 vs IL-13 Uninfected Day 4	-0.070619462	0.330443461	0.840537931
ENSG00000000971	CFH	RV16 Post-Infection Day 7 vs IL-13 RV16 Post-Infection Day 7	0.506787942	2.03E-18	7.61E-18
ENSG00000000971	CFH	IL-13 Uninfected Day 7 vs IL-13 RV16 Post-Infection Day 7	-0.118176122	0.074463253	0.324622028
ENSG00000000971	CFH	IL-13 RV16 Post-Infection Day 10 vs IL-13 RV16 Post-Infection Day 7	0.135580529	0.019305524	0.101158444
ENSG00000000971	CFH	RV16 Post-Infection Day 10 vs RV16 Post-Infection Day 7	0.017880926	0.751624208	0.901280703
ENSG00000000971	CFH	IL-13 Uninfected Day 10 vs IL-13 Uninfected Day 7	0.114012183	0.114308617	0.385842303
ENSG00000000971	CFH	RV16 Post-Infection Day 10 vs IL-13 RV16 Post-Infection Day 10	0.389088339	7.93E-12	2.23E-11
ENSG00000000971	CFH	IL-13 Uninfected Day 10 vs IL-13 RV16 Post-Infection Day 10	-0.139744468	0.035201892	0.244650147
ENSG00000001036	FUCA2	Pre-Infection Day 0 vs IL-13 Pre-Infection Day 0	0.00911506	0.813485813	0.853065078
ENSG00000001036	FUCA2	IL-13 Uninfected Day 0 vs IL-13 Pre-Infection Day 0	3.44E-14	1	1
ENSG00000001036	FUCA2	IL-13 RV16 Post-Infection Day 2 vs IL-13 Pre-Infection Day 0	0.306244248	6.18E-15	1.88E-13
ENSG00000001036	FUCA2	IL-13 RV16 Post-Infection Day 4 vs IL-13 Pre-Infection Day 0	0.260371217	2.15E-11	1.16E-09
ENSG00000001036	FUCA2	IL-13 RV16 Post-Infection Day 7 vs IL-13 Pre-Infection Day 0	0.234025726	2.20E-09	1.58E-07
ENSG00000001036	FUCA2	IL-13 RV16 Post-Infection Day 10 vs IL-13 Pre-Infection Day 0	0.167257708	1.53E-05	1.57E-04
ENSG00000001036	FUCA2	RV16 Post-Infection Day 2 vs Pre-Infection Day 0	0.176962204	3.38E-07	1.90E-06
ENSG00000001036	FUCA2	RV16 Post-Infection Day 4 vs Pre-Infection Day 0	0.196172919	4.67E-09	7.33E-08
ENSG00000001036	FUCA2	RV16 Post-Infection Day 7 vs Pre-Infection Day 0	0.135011949	5.74E-05	0.001784028
ENSG00000001036	FUCA2	RV16 Post-Infection Day 10 vs Pre-Infection Day 0	0.072700474	0.029250742	0.133910575
ENSG00000001036	FUCA2	IL-13 Uninfected Day 2 vs IL-13 Uninfected Day 0	-7.12E-04	0.986566065	0.997465554
ENSG00000001036	FUCA2	IL-13 Uninfected Day 4 vs IL-13 Uninfected Day 0	-0.013998182	0.741279702	0.895142717
ENSG00000001036	FUCA2	IL-13 Uninfected Day 7 vs IL-13 Uninfected Day 0	0.112537755	0.007902349	0.108677129
ENSG00000001036	FUCA2	IL-13 Uninfected Day 10 vs IL-13 Uninfected Day 0	0.06222163	0.144258049	0.340973902
ENSG00000001036	FUCA2	RV16 Post-Infection Day 2 vs IL-13 RV16 Post-Infection Day 2	-0.120166985	7.17E-04	0.001429515
ENSG00000001036	FUCA2	IL-13 Uninfected Day 2 vs IL-13 RV16 Post-Infection Day 2	-0.306956435	4.61E-15	1.52E-13
ENSG00000001036	FUCA2	IL-13 RV16 Post-Infection Day 4 vs IL-13 RV16 Post-Infection Day 2	-0.045873031	0.183076103	0.397398309
ENSG00000001036	FUCA2	IL-13 RV16 Post-Infection Day 7 vs IL-13 RV16 Post-Infection Day 2	-0.072218522	0.037514942	0.103433232
ENSG00000001036	FUCA2	IL-13 RV16 Post-Infection Day 10 vs IL-13 RV16 Post-Infection Day 2	-0.13898654	5.00E-05	3.05E-04
ENSG00000001036	FUCA2	RV16 Post-Infection Day 4 vs RV16 Post-Infection Day 2	0.019210715	0.580932259	0.76391198
ENSG00000001036	FUCA2	RV16 Post-Infection Day 7 vs RV16 Post-Infection Day 2	-0.041950255	0.229467502	0.358425178
ENSG00000001036	FUCA2	RV16 Post-Infection Day 10 vs RV16 Post-Infection Day 2	-0.104261729	0.002665279	0.007751753
ENSG00000001036	FUCA2	IL-13 Uninfected Day 4 vs IL-13 Uninfected Day 2	-0.013285996	0.753507929	0.994485457
ENSG00000001036	FUCA2	IL-13 Uninfected Day 7 vs IL-13 Uninfected Day 2	0.113249942	0.007386705	0.114264197
ENSG00000001036	FUCA2	IL-13 Uninfected Day 10 vs IL-13 Uninfected Day 2	0.062933816	0.138748937	0.498971426
ENSG00000001036	FUCA2	RV16 Post-Infection Day 4 vs IL-13 RV16 Post-Infection Day 4	-0.055083238	0.103575332	0.140143571
ENSG00000001036	FUCA2	IL-13 Uninfected Day 4 vs IL-13 RV16 Post-Infection Day 4	-0.274369399	1.68E-12	1.98E-10
ENSG00000001036	FUCA2	IL-13 RV16 Post-Infection Day 7 vs IL-13 RV16 Post-Infection Day 4	-0.026345491	0.441322552	0.707770064
ENSG00000001036	FUCA2	IL-13 RV16 Post-Infection Day 10 vs IL-13 RV16 Post-Infection Day 4	-0.093113509	0.005806731	0.041259693
ENSG00000001036	FUCA2	RV16 Post-Infection Day 7 vs RV16 Post-Infection Day 4	-0.06116097	0.069584026	0.195860314
ENSG00000001036	FUCA2	RV16 Post-Infection Day 10 vs RV16 Post-Infection Day 4	-0.123472444	2.29E-04	0.00155043
ENSG00000001036	FUCA2	IL-13 Uninfected Day 7 vs IL-13 Uninfected Day 4	0.126535937	0.002820664	0.06601758
ENSG00000001036	FUCA2	IL-13 Uninfected Day 10 vs IL-13 Uninfected Day 4	0.076219812	0.073527943	0.559825529
ENSG00000001036	FUCA2	RV16 Post-Infection Day 7 vs IL-13 RV16 Post-Infection Day 7	-0.089898717	0.008551236	0.01318618
ENSG00000001036	FUCA2	IL-13 Uninfected Day 7 vs IL-13 RV16 Post-Infection Day 7	-0.121487971	0.001875124	0.046776826
ENSG00000001036	FUCA2	IL-13 RV16 Post-Infection Day 10 vs IL-13 RV16 Post-Infection Day 7	-0.066768018	0.049425661	0.194537572
ENSG00000001036	FUCA2	RV16 Post-Infection Day 10 vs RV16 Post-Infection Day 7	-0.062311474	0.063452988	0.246448234
ENSG00000001036	FUCA2	IL-13 Uninfected Day 10 vs IL-13 Uninfected Day 7	-0.050316125	0.237065024	0.567054766
ENSG00000001036	FUCA2	RV16 Post-Infection Day 10 vs IL-13 RV16 Post-Infection Day 10	-0.085442174	0.010811377	0.016267887
ENSG00000001036	FUCA2	IL-13 Uninfected Day 10 vs IL-13 RV16 Post-Infection Day 10	-0.105036078	0.0069414	0.111760694
ENSG00000001084	GCLC	Pre-Infection Day 0 vs IL-13 Pre-Infection Day 0	-0.425102706	2.15E-13	9.25E-13
ENSG00000001084	GCLC	IL-13 Uninfected Day 0 vs IL-13 Pre-Infection Day 0	8.99E-14	1	1
ENSG00000001084	GCLC	IL-13 RV16 Post-Infection Day 2 vs IL-13 Pre-Infection Day 0	-0.202162786	5.41E-04	0.002348661
ENSG00000001084	GCLC	IL-13 RV16 Post-Infection Day 4 vs IL-13 Pre-Infection Day 0	-0.338283306	5.79E-09	1.56E-07
ENSG00000001084	GCLC	IL-13 RV16 Post-Infection Day 7 vs IL-13 Pre-Infection Day 0	-0.036651576	0.530276673	0.716835793
ENSG00000001084	GCLC	IL-13 RV16 Post-Infection Day 10 vs IL-13 Pre-Infection Day 0	-0.761781414	1.44E-39	2.32E-36
ENSG00000001084	GCLC	RV16 Post-Infection Day 2 vs Pre-Infection Day 0	-0.360457379	5.49E-12	5.79E-11
ENSG00000001084	GCLC	RV16 Post-Infection Day 4 vs Pre-Infection Day 0	-0.229830458	5.66E-06	4.44E-05
ENSG00000001084	GCLC	RV16 Post-Infection Day 7 vs Pre-Infection Day 0	-0.035934584	0.479560556	0.736573144
ENSG00000001084	GCLC	RV16 Post-Infection Day 10 vs Pre-Infection Day 0	-0.256095864	4.07E-07	2.26E-05
ENSG00000001084	GCLC	IL-13 Uninfected Day 2 vs IL-13 Uninfected Day 0	-0.316385419	4.92E-07	3.61E-04
ENSG00000001084	GCLC	IL-13 Uninfected Day 4 vs IL-13 Uninfected Day 0	-0.400632719	2.59E-10	2.83E-07
ENSG00000001084	GCLC	IL-13 Uninfected Day 7 vs IL-13 Uninfected Day 0	-0.022051858	0.726464564	0.900267045
ENSG00000001084	GCLC	IL-13 Uninfected Day 10 vs IL-13 Uninfected Day 0	-0.751515977	3.96E-32	6.41E-29
ENSG00000001084	GCLC	RV16 Post-Infection Day 2 vs IL-13 RV16 Post-Infection Day 2	-0.583397299	4.88E-28	4.18E-27
ENSG00000001084	GCLC	IL-13 Uninfected Day 2 vs IL-13 RV16 Post-Infection Day 2	-0.114222633	0.049982593	0.118783977
ENSG00000001084	GCLC	IL-13 RV16 Post-Infection Day 4 vs IL-13 RV16 Post-Infection Day 2	-0.13612052	0.008233095	0.045084003
ENSG00000001084	GCLC	IL-13 RV16 Post-Infection Day 7 vs IL-13 RV16 Post-Infection Day 2	0.16551121	0.001416458	0.007007262
ENSG00000001084	GCLC	IL-13 RV16 Post-Infection Day 10 vs IL-13 RV16 Post-Infection Day 2	-0.559618628	1.06E-27	9.40E-26
ENSG00000001084	GCLC	RV16 Post-Infection Day 4 vs RV16 Post-Infection Day 2	0.130626922	0.012653512	0.056865172
ENSG00000001084	GCLC	RV16 Post-Infection Day 7 vs RV16 Post-Infection Day 2	0.324522795	7.07E-10	8.97E-09
ENSG00000001084	GCLC	RV16 Post-Infection Day 10 vs RV16 Post-Infection Day 2	0.104361516	0.046198145	0.09260826
ENSG00000001084	GCLC	IL-13 Uninfected Day 4 vs IL-13 Uninfected Day 2	-0.0842473	0.182672533	0.951644492
ENSG00000001084	GCLC	IL-13 Uninfected Day 7 vs IL-13 Uninfected Day 2	0.294333561	2.87E-06	7.14E-04
ENSG00000001084	GCLC	IL-13 Uninfected Day 10 vs IL-13 Uninfected Day 2	-0.435130558	7.25E-12	4.88E-09
ENSG00000001084	GCLC	RV16 Post-Infection Day 4 vs IL-13 RV16 Post-Infection Day 4	-0.316649858	5.24E-10	1.52E-09
ENSG00000001084	GCLC	IL-13 Uninfected Day 4 vs IL-13 RV16 Post-Infection Day 4	-0.062349413	0.28554563	0.502760605
ENSG00000001084	GCLC	IL-13 RV16 Post-Infection Day 7 vs IL-13 RV16 Post-Infection Day 4	0.30163173	4.26E-09	5.83E-07
ENSG00000001084	GCLC	IL-13 RV16 Post-Infection Day 10 vs IL-13 RV16 Post-Infection Day 4	-0.423498108	7.28E-17	4.36E-14
ENSG00000001084	GCLC	RV16 Post-Infection Day 7 vs RV16 Post-Infection Day 4	0.193895874	1.43E-04	0.001700299
ENSG00000001084	GCLC	RV16 Post-Infection Day 10 vs RV16 Post-Infection Day 4	-0.026265406	0.604447983	0.754717503
ENSG00000001084	GCLC	IL-13 Uninfected Day 7 vs IL-13 Uninfected Day 4	0.378580861	2.28E-09	2.63E-06
ENSG00000001084	GCLC	IL-13 Uninfected Day 10 vs IL-13 Uninfected Day 4	-0.350883258	4.02E-08	4.06E-05
ENSG00000001084	GCLC	RV16 Post-Infection Day 7 vs IL-13 RV16 Post-Infection Day 7	-0.424385714	1.81E-16	6.27E-16
ENSG00000001084	GCLC	IL-13 Uninfected Day 7 vs IL-13 RV16 Post-Infection Day 7	0.014599718	0.802489494	0.93197791
ENSG00000001084	GCLC	IL-13 RV16 Post-Infection Day 10 vs IL-13 RV16 Post-Infection Day 7	-0.725129838	9.87E-46	3.19E-42
ENSG00000001084	GCLC	RV16 Post-Infection Day 10 vs RV16 Post-Infection Day 7	-0.22016128	1.51E-05	6.59E-04
ENSG00000001084	GCLC	IL-13 Uninfected Day 10 vs IL-13 Uninfected Day 7	-0.729464119	1.96E-30	6.34E-27
ENSG00000001084	GCLC	RV16 Post-Infection Day 10 vs IL-13 RV16 Post-Infection Day 10	0.080582844	0.111602765	0.144128681
ENSG00000001084	GCLC	IL-13 Uninfected Day 10 vs IL-13 RV16 Post-Infection Day 10	0.010265437	0.860609962	0.959299409
ENSG00000001167	NFYA	Pre-Infection Day 0 vs IL-13 Pre-Infection Day 0	0.205627957	0.00171163	0.003281411
ENSG00000001167	NFYA	IL-13 Uninfected Day 0 vs IL-13 Pre-Infection Day 0	1.53E-14	1	1
ENSG00000001167	NFYA	IL-13 RV16 Post-Infection Day 2 vs IL-13 Pre-Infection Day 0	0.304863573	7.59E-06	5.21E-05
ENSG00000001167	NFYA	IL-13 RV16 Post-Infection Day 4 vs IL-13 Pre-Infection Day 0	0.155063037	0.021013614	0.066893476
ENSG00000001167	NFYA	IL-13 RV16 Post-Infection Day 7 vs IL-13 Pre-Infection Day 0	0.00923452	0.89136123	0.946927403
ENSG00000001167	NFYA	IL-13 RV16 Post-Infection Day 10 vs IL-13 Pre-Infection Day 0	0.145222973	0.02965265	0.083431284
ENSG00000001167	NFYA	RV16 Post-Infection Day 2 vs Pre-Infection Day 0	0.208915846	2.40E-04	8.15E-04
ENSG00000001167	NFYA	RV16 Post-Infection Day 4 vs Pre-Infection Day 0	0.130659374	0.016809519	0.047771779
ENSG00000001167	NFYA	RV16 Post-Infection Day 7 vs Pre-Infection Day 0	-0.034692876	0.525940152	0.769804868
ENSG00000001167	NFYA	RV16 Post-Infection Day 10 vs Pre-Infection Day 0	0.129608179	0.017096256	0.093398257
ENSG00000001167	NFYA	IL-13 Uninfected Day 2 vs IL-13 Uninfected Day 0	0.054039298	0.462013274	0.823332
ENSG00000001167	NFYA	IL-13 Uninfected Day 4 vs IL-13 Uninfected Day 0	0.080472202	0.271851867	0.58554103
ENSG00000001167	NFYA	IL-13 Uninfected Day 7 vs IL-13 Uninfected Day 0	0.01536718	0.83440924	0.944553811
ENSG00000001167	NFYA	IL-13 Uninfected Day 10 vs IL-13 Uninfected Day 0	0.086917229	0.237708682	0.459966584
ENSG00000001167	NFYA	RV16 Post-Infection Day 2 vs IL-13 RV16 Post-Infection Day 2	0.109680231	0.067656831	0.098877928
ENSG00000001167	NFYA	IL-13 Uninfected Day 2 vs IL-13 RV16 Post-Infection Day 2	-0.250824275	2.24E-04	0.001211881
ENSG00000001167	NFYA	IL-13 RV16 Post-Infection Day 4 vs IL-13 RV16 Post-Infection Day 2	-0.149800536	0.011814318	0.059144767
ENSG00000001167	NFYA	IL-13 RV16 Post-Infection Day 7 vs IL-13 RV16 Post-Infection Day 2	-0.295629053	8.37E-07	1.00E-05
ENSG00000001167	NFYA	IL-13 RV16 Post-Infection Day 10 vs IL-13 RV16 Post-Infection Day 2	-0.1596406	0.006904818	0.023267956
ENSG00000001167	NFYA	RV16 Post-Infection Day 4 vs RV16 Post-Infection Day 2	-0.078256472	0.170416207	0.363907263
ENSG00000001167	NFYA	RV16 Post-Infection Day 7 vs RV16 Post-Infection Day 2	-0.243608722	2.06E-05	1.16E-04
ENSG00000001167	NFYA	RV16 Post-Infection Day 10 vs RV16 Post-Infection Day 2	-0.079307667	0.163163883	0.261246451
ENSG00000001167	NFYA	IL-13 Uninfected Day 4 vs IL-13 Uninfected Day 2	0.026432905	0.717719241	0.99428565
ENSG00000001167	NFYA	IL-13 Uninfected Day 7 vs IL-13 Uninfected Day 2	-0.038672118	0.598196665	0.845881257
ENSG00000001167	NFYA	IL-13 Uninfected Day 10 vs IL-13 Uninfected Day 2	0.032877932	0.654489162	0.886279074
ENSG00000001167	NFYA	RV16 Post-Infection Day 4 vs IL-13 RV16 Post-Infection Day 4	0.181224294	0.001405145	0.002518759
ENSG00000001167	NFYA	IL-13 Uninfected Day 4 vs IL-13 RV16 Post-Infection Day 4	-0.074590834	0.263759828	0.477948423
ENSG00000001167	NFYA	IL-13 RV16 Post-Infection Day 7 vs IL-13 RV16 Post-Infection Day 4	-0.145828517	0.013177603	0.085070271
ENSG00000001167	NFYA	IL-13 RV16 Post-Infection Day 10 vs IL-13 RV16 Post-Infection Day 4	-0.009840064	0.865049469	0.939260137
ENSG00000001167	NFYA	RV16 Post-Infection Day 7 vs RV16 Post-Infection Day 4	-0.16535225	0.002644035	0.016940478
ENSG00000001167	NFYA	RV16 Post-Infection Day 10 vs RV16 Post-Infection Day 4	-0.001051195	0.984657186	0.992380131
ENSG00000001167	NFYA	IL-13 Uninfected Day 7 vs IL-13 Uninfected Day 4	-0.065105023	0.373363522	0.744823253
ENSG00000001167	NFYA	IL-13 Uninfected Day 10 vs IL-13 Uninfected Day 4	0.006445027	0.92985294	0.989732849
ENSG00000001167	NFYA	RV16 Post-Infection Day 7 vs IL-13 RV16 Post-Infection Day 7	0.161700561	0.004785116	0.007614826
ENSG00000001167	NFYA	IL-13 Uninfected Day 7 vs IL-13 RV16 Post-Infection Day 7	0.00613266	0.927602172	0.979128152
ENSG00000001167	NFYA	IL-13 RV16 Post-Infection Day 10 vs IL-13 RV16 Post-Infection Day 7	0.135988453	0.019752155	0.102832071
ENSG00000001167	NFYA	RV16 Post-Infection Day 10 vs RV16 Post-Infection Day 7	0.164301055	0.002672341	0.030357269
ENSG00000001167	NFYA	IL-13 Uninfected Day 10 vs IL-13 Uninfected Day 7	0.07155005	0.330141826	0.664096714
ENSG00000001167	NFYA	RV16 Post-Infection Day 10 vs IL-13 RV16 Post-Infection Day 10	0.190013163	6.99E-04	0.001198208
ENSG00000001167	NFYA	IL-13 Uninfected Day 10 vs IL-13 RV16 Post-Infection Day 10	-0.058305743	0.382476968	0.722282732
ENSG00000001460	STPG1	Pre-Infection Day 0 vs IL-13 Pre-Infection Day 0	0.745820681	2.21E-28	2.12E-27
ENSG00000001460	STPG1	IL-13 Uninfected Day 0 vs IL-13 Pre-Infection Day 0	2.02E-13	1	1
ENSG00000001460	STPG1	IL-13 RV16 Post-Infection Day 2 vs IL-13 Pre-Infection Day 0	-0.250878612	3.99E-04	0.001800118
ENSG00000001460	STPG1	IL-13 RV16 Post-Infection Day 4 vs IL-13 Pre-Infection Day 0	-0.341100015	1.14E-06	1.57E-05
ENSG00000001460	STPG1	IL-13 RV16 Post-Infection Day 7 vs IL-13 Pre-Infection Day 0	-0.231108761	0.001049951	0.007414792
ENSG00000001460	STPG1	IL-13 RV16 Post-Infection Day 10 vs IL-13 Pre-Infection Day 0	-0.17333364	0.012913701	0.04306689
ENSG00000001460	STPG1	RV16 Post-Infection Day 2 vs Pre-Infection Day 0	-0.248295163	1.28E-05	5.47E-05
ENSG00000001460	STPG1	RV16 Post-Infection Day 4 vs Pre-Infection Day 0	-0.305922396	2.66E-08	3.66E-07
ENSG00000001460	STPG1	RV16 Post-Infection Day 7 vs Pre-Infection Day 0	-0.100136812	0.069398202	0.265939349
ENSG00000001460	STPG1	RV16 Post-Infection Day 10 vs Pre-Infection Day 0	0.071976532	0.189223408	0.430029015
ENSG00000001460	STPG1	IL-13 Uninfected Day 2 vs IL-13 Uninfected Day 0	0.081068357	0.288833688	0.72491701
ENSG00000001460	STPG1	IL-13 Uninfected Day 4 vs IL-13 Uninfected Day 0	-0.017673191	0.817242604	0.927613682
ENSG00000001460	STPG1	IL-13 Uninfected Day 7 vs IL-13 Uninfected Day 0	-0.066389439	0.385641463	0.697928151
ENSG00000001460	STPG1	IL-13 Uninfected Day 10 vs IL-13 Uninfected Day 0	0.018241502	0.812422146	0.907428357
ENSG00000001460	STPG1	RV16 Post-Infection Day 2 vs IL-13 RV16 Post-Infection Day 2	0.74840413	2.26E-34	2.53E-33
ENSG00000001460	STPG1	IL-13 Uninfected Day 2 vs IL-13 RV16 Post-Infection Day 2	0.331946969	2.67E-06	2.31E-05
ENSG00000001460	STPG1	IL-13 RV16 Post-Infection Day 4 vs IL-13 RV16 Post-Infection Day 2	-0.090221402	0.146567872	0.345156282
ENSG00000001460	STPG1	IL-13 RV16 Post-Infection Day 7 vs IL-13 RV16 Post-Infection Day 2	0.019769852	0.7522373	0.858432608
ENSG00000001460	STPG1	IL-13 RV16 Post-Infection Day 10 vs IL-13 RV16 Post-Infection Day 2	0.077544972	0.209371624	0.355476557
ENSG00000001460	STPG1	RV16 Post-Infection Day 4 vs RV16 Post-Infection Day 2	-0.057627233	0.312427157	0.536470927
ENSG00000001460	STPG1	RV16 Post-Infection Day 7 vs RV16 Post-Infection Day 2	0.148158351	0.009677299	0.027017883
ENSG00000001460	STPG1	RV16 Post-Infection Day 10 vs RV16 Post-Infection Day 2	0.320271695	1.87E-08	1.47E-07
ENSG00000001460	STPG1	IL-13 Uninfected Day 4 vs IL-13 Uninfected Day 2	-0.098741548	0.195810226	0.951644492
ENSG00000001460	STPG1	IL-13 Uninfected Day 7 vs IL-13 Uninfected Day 2	-0.147457796	0.053511793	0.307398059
ENSG00000001460	STPG1	IL-13 Uninfected Day 10 vs IL-13 Uninfected Day 2	-0.062826855	0.412688038	0.75493054
ENSG00000001460	STPG1	RV16 Post-Infection Day 4 vs IL-13 RV16 Post-Infection Day 4	0.780998299	9.00E-41	9.06E-40
ENSG00000001460	STPG1	IL-13 Uninfected Day 4 vs IL-13 RV16 Post-Infection Day 4	0.323426824	3.76E-06	9.26E-05
ENSG00000001460	STPG1	IL-13 RV16 Post-Infection Day 7 vs IL-13 RV16 Post-Infection Day 4	0.109991254	0.074315865	0.264840377
ENSG00000001460	STPG1	IL-13 RV16 Post-Infection Day 10 vs IL-13 RV16 Post-Infection Day 4	0.167766375	0.005759639	0.041051397
ENSG00000001460	STPG1	RV16 Post-Infection Day 7 vs RV16 Post-Infection Day 4	0.205785584	2.02E-04	0.002229104
ENSG00000001460	STPG1	RV16 Post-Infection Day 10 vs RV16 Post-Infection Day 4	0.377898928	6.80E-12	3.47E-10
ENSG00000001460	STPG1	IL-13 Uninfected Day 7 vs IL-13 Uninfected Day 4	-0.048716248	0.523716604	0.833583981
ENSG00000001460	STPG1	IL-13 Uninfected Day 10 vs IL-13 Uninfected Day 4	0.035914692	0.639670203	0.939928192
ENSG00000001460	STPG1	RV16 Post-Infection Day 7 vs IL-13 RV16 Post-Infection Day 7	0.87679263	8.82E-50	8.69E-49
ENSG00000001460	STPG1	IL-13 Uninfected Day 7 vs IL-13 RV16 Post-Infection Day 7	0.164719322	0.019363771	0.162610851
ENSG00000001460	STPG1	IL-13 RV16 Post-Infection Day 10 vs IL-13 RV16 Post-Infection Day 7	0.057775121	0.34495035	0.612828049
ENSG00000001460	STPG1	RV16 Post-Infection Day 10 vs RV16 Post-Infection Day 7	0.172113344	0.001819373	0.022851721
ENSG00000001460	STPG1	IL-13 Uninfected Day 10 vs IL-13 Uninfected Day 7	0.084630941	0.270192247	0.606619122
ENSG00000001460	STPG1	RV16 Post-Infection Day 10 vs IL-13 RV16 Post-Infection Day 10	0.991130853	1.15E-65	1.66E-64
ENSG00000001460	STPG1	IL-13 Uninfected Day 10 vs IL-13 RV16 Post-Infection Day 10	0.191575142	0.006209483	0.104886406
ENSG00000001461	NIPAL3	Pre-Infection Day 0 vs IL-13 Pre-Infection Day 0	-0.446552289	1.42E-25	1.19E-24
ENSG00000001461	NIPAL3	IL-13 Uninfected Day 0 vs IL-13 Pre-Infection Day 0	-9.80E-14	1	1
ENSG00000001461	NIPAL3	IL-13 RV16 Post-Infection Day 2 vs IL-13 Pre-Infection Day 0	-0.127131725	0.002989906	0.010520641
ENSG00000001461	NIPAL3	IL-13 RV16 Post-Infection Day 4 vs IL-13 Pre-Infection Day 0	0.143370142	7.56E-04	0.004340098
ENSG00000001461	NIPAL3	IL-13 RV16 Post-Infection Day 7 vs IL-13 Pre-Infection Day 0	0.208035544	1.17E-06	2.90E-05
ENSG00000001461	NIPAL3	IL-13 RV16 Post-Infection Day 10 vs IL-13 Pre-Infection Day 0	0.25578091	1.58E-09	5.28E-08
ENSG00000001461	NIPAL3	RV16 Post-Infection Day 2 vs Pre-Infection Day 0	-0.108224271	0.005520219	0.013768608
ENSG00000001461	NIPAL3	RV16 Post-Infection Day 4 vs Pre-Infection Day 0	0.107198021	0.004506803	0.015667197
ENSG00000001461	NIPAL3	RV16 Post-Infection Day 7 vs Pre-Infection Day 0	0.020453407	0.58910976	0.809428854
ENSG00000001461	NIPAL3	RV16 Post-Infection Day 10 vs Pre-Infection Day 0	0.078589975	0.036866089	0.154749502
ENSG00000001461	NIPAL3	IL-13 Uninfected Day 2 vs IL-13 Uninfected Day 0	0.103942279	0.024194939	0.291874027
ENSG00000001461	NIPAL3	IL-13 Uninfected Day 4 vs IL-13 Uninfected Day 0	0.104799828	0.024047203	0.171925274
ENSG00000001461	NIPAL3	IL-13 Uninfected Day 7 vs IL-13 Uninfected Day 0	0.112332812	0.015068135	0.156640771
ENSG00000001461	NIPAL3	IL-13 Uninfected Day 10 vs IL-13 Uninfected Day 0	0.146709806	0.001664575	0.014805299
ENSG00000001461	NIPAL3	RV16 Post-Infection Day 2 vs IL-13 RV16 Post-Infection Day 2	-0.427644836	1.57E-27	1.31E-26
ENSG00000001461	NIPAL3	IL-13 Uninfected Day 2 vs IL-13 RV16 Post-Infection Day 2	0.231074004	6.30E-08	7.57E-07
ENSG00000001461	NIPAL3	IL-13 RV16 Post-Infection Day 4 vs IL-13 RV16 Post-Infection Day 2	0.270501867	7.94E-13	6.29E-11
ENSG00000001461	NIPAL3	IL-13 RV16 Post-Infection Day 7 vs IL-13 RV16 Post-Infection Day 2	0.335167268	1.21E-18	6.76E-17
ENSG00000001461	NIPAL3	IL-13 RV16 Post-Infection Day 10 vs IL-13 RV16 Post-Infection Day 2	0.382912635	2.35E-24	1.61E-22
ENSG00000001461	NIPAL3	RV16 Post-Infection Day 4 vs RV16 Post-Infection Day 2	0.215422292	3.61E-08	9.19E-07
ENSG00000001461	NIPAL3	RV16 Post-Infection Day 7 vs RV16 Post-Infection Day 2	0.128677678	0.001047755	0.003926955
ENSG00000001461	NIPAL3	RV16 Post-Infection Day 10 vs RV16 Post-Infection Day 2	0.186814246	1.72E-06	9.65E-06
ENSG00000001461	NIPAL3	IL-13 Uninfected Day 4 vs IL-13 Uninfected Day 2	8.58E-04	0.985235138	0.999106443
ENSG00000001461	NIPAL3	IL-13 Uninfected Day 7 vs IL-13 Uninfected Day 2	0.008390533	0.855592811	0.954299164
ENSG00000001461	NIPAL3	IL-13 Uninfected Day 10 vs IL-13 Uninfected Day 2	0.042767527	0.358057874	0.716958447
ENSG00000001461	NIPAL3	RV16 Post-Infection Day 4 vs IL-13 RV16 Post-Infection Day 4	-0.48272441	1.61E-37	1.45E-36
ENSG00000001461	NIPAL3	IL-13 Uninfected Day 4 vs IL-13 RV16 Post-Infection Day 4	-0.038570314	0.367114236	0.583635093
ENSG00000001461	NIPAL3	IL-13 RV16 Post-Infection Day 7 vs IL-13 RV16 Post-Infection Day 4	0.064665401	0.085677839	0.290352676
ENSG00000001461	NIPAL3	IL-13 RV16 Post-Infection Day 10 vs IL-13 RV16 Post-Infection Day 4	0.112410768	0.002503783	0.022032475
ENSG00000001461	NIPAL3	RV16 Post-Infection Day 7 vs RV16 Post-Infection Day 4	-0.086744614	0.022453918	0.086668478
ENSG00000001461	NIPAL3	RV16 Post-Infection Day 10 vs RV16 Post-Infection Day 4	-0.028608046	0.449055112	0.628047749
ENSG00000001461	NIPAL3	IL-13 Uninfected Day 7 vs IL-13 Uninfected Day 4	0.007532984	0.871092117	0.966879672
ENSG00000001461	NIPAL3	IL-13 Uninfected Day 10 vs IL-13 Uninfected Day 4	0.041909978	0.370841677	0.859640539
ENSG00000001461	NIPAL3	RV16 Post-Infection Day 7 vs IL-13 RV16 Post-Infection Day 7	-0.634134426	3.98E-62	5.56E-61
ENSG00000001461	NIPAL3	IL-13 Uninfected Day 7 vs IL-13 RV16 Post-Infection Day 7	-0.095702732	0.025239196	0.189094734
ENSG00000001461	NIPAL3	IL-13 RV16 Post-Infection Day 10 vs IL-13 RV16 Post-Infection Day 7	0.047745366	0.201737759	0.459363599
ENSG00000001461	NIPAL3	RV16 Post-Infection Day 10 vs RV16 Post-Infection Day 7	0.058136568	0.125110141	0.363023772
ENSG00000001461	NIPAL3	IL-13 Uninfected Day 10 vs IL-13 Uninfected Day 7	0.034376994	0.460747851	0.759146774
ENSG00000001461	NIPAL3	RV16 Post-Infection Day 10 vs IL-13 RV16 Post-Infection Day 10	-0.623743225	3.15E-62	4.13E-61
ENSG00000001461	NIPAL3	IL-13 Uninfected Day 10 vs IL-13 RV16 Post-Infection Day 10	-0.109071104	0.010863966	0.137401787
ENSG00000001497	LAS1L	Pre-Infection Day 0 vs IL-13 Pre-Infection Day 0	0.5757247	4.85E-36	6.42E-35
ENSG00000001497	LAS1L	IL-13 Uninfected Day 0 vs IL-13 Pre-Infection Day 0	1.15E-13	1	1
ENSG00000001497	LAS1L	IL-13 RV16 Post-Infection Day 2 vs IL-13 Pre-Infection Day 0	-0.108593406	0.02312289	0.059508366
ENSG00000001497	LAS1L	IL-13 RV16 Post-Infection Day 4 vs IL-13 Pre-Infection Day 0	-0.06893937	0.144995021	0.289399249
ENSG00000001497	LAS1L	IL-13 RV16 Post-Infection Day 7 vs IL-13 Pre-Infection Day 0	-0.075542268	0.112369208	0.264477698
ENSG00000001497	LAS1L	IL-13 RV16 Post-Infection Day 10 vs IL-13 Pre-Infection Day 0	-0.062455302	0.184316799	0.332531369
ENSG00000001497	LAS1L	RV16 Post-Infection Day 2 vs Pre-Infection Day 0	-0.230066262	5.50E-09	4.00E-08
ENSG00000001497	LAS1L	RV16 Post-Infection Day 4 vs Pre-Infection Day 0	-0.097930293	0.010190378	0.031502671
ENSG00000001497	LAS1L	RV16 Post-Infection Day 7 vs Pre-Infection Day 0	-0.033284763	0.383775587	0.661600765
ENSG00000001497	LAS1L	RV16 Post-Infection Day 10 vs Pre-Infection Day 0	-0.082448428	0.029964091	0.136250219
ENSG00000001497	LAS1L	IL-13 Uninfected Day 2 vs IL-13 Uninfected Day 0	-0.059371149	0.250159573	0.695533108
ENSG00000001497	LAS1L	IL-13 Uninfected Day 4 vs IL-13 Uninfected Day 0	-0.049951879	0.333705347	0.645465262
ENSG00000001497	LAS1L	IL-13 Uninfected Day 7 vs IL-13 Uninfected Day 0	-0.026367815	0.61000966	0.843669246
ENSG00000001497	LAS1L	IL-13 Uninfected Day 10 vs IL-13 Uninfected Day 0	0.021325946	0.681384891	0.830600012
ENSG00000001497	LAS1L	RV16 Post-Infection Day 2 vs IL-13 RV16 Post-Infection Day 2	0.454251843	1.94E-27	1.61E-26
ENSG00000001497	LAS1L	IL-13 Uninfected Day 2 vs IL-13 RV16 Post-Infection Day 2	0.049222257	0.302155702	0.464203566
ENSG00000001497	LAS1L	IL-13 RV16 Post-Infection Day 4 vs IL-13 RV16 Post-Infection Day 2	0.039654035	0.345026209	0.581282518
ENSG00000001497	LAS1L	IL-13 RV16 Post-Infection Day 7 vs IL-13 RV16 Post-Infection Day 2	0.033051137	0.434736587	0.612633329
ENSG00000001497	LAS1L	IL-13 RV16 Post-Infection Day 10 vs IL-13 RV16 Post-Infection Day 2	0.046138104	0.269039317	0.427128321
ENSG00000001497	LAS1L	RV16 Post-Infection Day 4 vs RV16 Post-Infection Day 2	0.132135969	8.41E-04	0.006656525
ENSG00000001497	LAS1L	RV16 Post-Infection Day 7 vs RV16 Post-Infection Day 2	0.196781499	7.24E-07	5.47E-06
ENSG00000001497	LAS1L	RV16 Post-Infection Day 10 vs RV16 Post-Infection Day 2	0.147617834	1.85E-04	7.14E-04
ENSG00000001497	LAS1L	IL-13 Uninfected Day 4 vs IL-13 Uninfected Day 2	0.009419269	0.855081254	0.997981473
ENSG00000001497	LAS1L	IL-13 Uninfected Day 7 vs IL-13 Uninfected Day 2	0.033003334	0.522358128	0.805179664
ENSG00000001497	LAS1L	IL-13 Uninfected Day 10 vs IL-13 Uninfected Day 2	0.080697095	0.119444206	0.468200164
ENSG00000001497	LAS1L	RV16 Post-Infection Day 4 vs IL-13 RV16 Post-Infection Day 4	0.546733777	1.15E-42	1.24E-41
ENSG00000001497	LAS1L	IL-13 Uninfected Day 4 vs IL-13 RV16 Post-Infection Day 4	0.018987491	0.687517884	0.834489157
ENSG00000001497	LAS1L	IL-13 RV16 Post-Infection Day 7 vs IL-13 RV16 Post-Infection Day 4	-0.006602898	0.874040331	0.950788987
ENSG00000001497	LAS1L	IL-13 RV16 Post-Infection Day 10 vs IL-13 RV16 Post-Infection Day 4	0.006484068	0.874542359	0.944032863
ENSG00000001497	LAS1L	RV16 Post-Infection Day 7 vs RV16 Post-Infection Day 4	0.06464553	0.092101964	0.237984055
ENSG00000001497	LAS1L	RV16 Post-Infection Day 10 vs RV16 Post-Infection Day 4	0.015481865	0.684919978	0.814457219
ENSG00000001497	LAS1L	IL-13 Uninfected Day 7 vs IL-13 Uninfected Day 4	0.023584064	0.647801733	0.889107519
ENSG00000001497	LAS1L	IL-13 Uninfected Day 10 vs IL-13 Uninfected Day 4	0.071277825	0.169246631	0.708697135
ENSG00000001497	LAS1L	RV16 Post-Infection Day 7 vs IL-13 RV16 Post-Infection Day 7	0.617982205	7.61E-53	8.18E-52
ENSG00000001497	LAS1L	IL-13 Uninfected Day 7 vs IL-13 RV16 Post-Infection Day 7	0.049174453	0.300850398	0.635429592
ENSG00000001497	LAS1L	IL-13 RV16 Post-Infection Day 10 vs IL-13 RV16 Post-Infection Day 7	0.013086966	0.751644607	0.890793645
ENSG00000001497	LAS1L	RV16 Post-Infection Day 10 vs RV16 Post-Infection Day 7	-0.049163665	0.198601805	0.469287848
ENSG00000001497	LAS1L	IL-13 Uninfected Day 10 vs IL-13 Uninfected Day 7	0.047693761	0.357835945	0.686332909
ENSG00000001497	LAS1L	RV16 Post-Infection Day 10 vs IL-13 RV16 Post-Infection Day 10	0.555731574	7.57E-45	6.00E-44
ENSG00000001497	LAS1L	IL-13 Uninfected Day 10 vs IL-13 RV16 Post-Infection Day 10	0.083781248	0.076262729	0.359657999
ENSG00000001561	ENPP4	Pre-Infection Day 0 vs IL-13 Pre-Infection Day 0	0.140373593	0.028117362	0.044749154
ENSG00000001561	ENPP4	IL-13 Uninfected Day 0 vs IL-13 Pre-Infection Day 0	-8.33E-14	1	1
ENSG00000001561	ENPP4	IL-13 RV16 Post-Infection Day 2 vs IL-13 Pre-Infection Day 0	-0.068911194	0.290833736	0.445599367
ENSG00000001561	ENPP4	IL-13 RV16 Post-Infection Day 4 vs IL-13 Pre-Infection Day 0	-0.001784274	0.977982697	0.989119083
ENSG00000001561	ENPP4	IL-13 RV16 Post-Infection Day 7 vs IL-13 Pre-Infection Day 0	-0.072381286	0.265740532	0.469767451
ENSG00000001561	ENPP4	IL-13 RV16 Post-Infection Day 10 vs IL-13 Pre-Infection Day 0	-0.047276798	0.462376402	0.628221927
ENSG00000001561	ENPP4	RV16 Post-Infection Day 2 vs Pre-Infection Day 0	-0.288287444	4.02E-07	2.24E-06
ENSG00000001561	ENPP4	RV16 Post-Infection Day 4 vs Pre-Infection Day 0	-0.205497364	1.84E-04	9.68E-04
ENSG00000001561	ENPP4	RV16 Post-Infection Day 7 vs Pre-Infection Day 0	-0.178554245	0.001192927	0.018595622
ENSG00000001561	ENPP4	RV16 Post-Infection Day 10 vs Pre-Infection Day 0	-0.087527961	0.109993095	0.312878495
ENSG00000001561	ENPP4	IL-13 Uninfected Day 2 vs IL-13 Uninfected Day 0	0.063165404	0.368875871	0.77254335
ENSG00000001561	ENPP4	IL-13 Uninfected Day 4 vs IL-13 Uninfected Day 0	-0.014471797	0.837365601	0.93694296
ENSG00000001561	ENPP4	IL-13 Uninfected Day 7 vs IL-13 Uninfected Day 0	0.04175368	0.553219608	0.811101578
ENSG00000001561	ENPP4	IL-13 Uninfected Day 10 vs IL-13 Uninfected Day 0	0.093509111	0.186946924	0.399735056
ENSG00000001561	ENPP4	RV16 Post-Infection Day 2 vs IL-13 RV16 Post-Infection Day 2	-0.079002657	0.177587126	0.235882982
ENSG00000001561	ENPP4	IL-13 Uninfected Day 2 vs IL-13 RV16 Post-Infection Day 2	0.132076598	0.042408619	0.104295654
ENSG00000001561	ENPP4	IL-13 RV16 Post-Infection Day 4 vs IL-13 RV16 Post-Infection Day 2	0.06712692	0.241403767	0.471633054
ENSG00000001561	ENPP4	IL-13 RV16 Post-Infection Day 7 vs IL-13 RV16 Post-Infection Day 2	-0.003470092	0.952071482	0.976413876
ENSG00000001561	ENPP4	IL-13 RV16 Post-Infection Day 10 vs IL-13 RV16 Post-Infection Day 2	0.021634396	0.704244829	0.816768379
ENSG00000001561	ENPP4	RV16 Post-Infection Day 4 vs RV16 Post-Infection Day 2	0.08279008	0.146726881	0.330385851
ENSG00000001561	ENPP4	RV16 Post-Infection Day 7 vs RV16 Post-Infection Day 2	0.109733199	0.055267137	0.116327249
ENSG00000001561	ENPP4	RV16 Post-Infection Day 10 vs RV16 Post-Infection Day 2	0.200759482	4.21E-04	0.001503997
ENSG00000001561	ENPP4	IL-13 Uninfected Day 4 vs IL-13 Uninfected Day 2	-0.077637201	0.269790646	0.964146448
ENSG00000001561	ENPP4	IL-13 Uninfected Day 7 vs IL-13 Uninfected Day 2	-0.021411724	0.760555783	0.919106182
ENSG00000001561	ENPP4	IL-13 Uninfected Day 10 vs IL-13 Uninfected Day 2	0.030343707	0.667693907	0.89099475
ENSG00000001561	ENPP4	RV16 Post-Infection Day 4 vs IL-13 RV16 Post-Infection Day 4	-0.063339497	0.257373809	0.317324966
ENSG00000001561	ENPP4	IL-13 Uninfected Day 4 vs IL-13 RV16 Post-Infection Day 4	-0.012687523	0.844431691	0.925861441
ENSG00000001561	ENPP4	IL-13 RV16 Post-Infection Day 7 vs IL-13 RV16 Post-Infection Day 4	-0.070597012	0.214929202	0.492149751
ENSG00000001561	ENPP4	IL-13 RV16 Post-Infection Day 10 vs IL-13 RV16 Post-Infection Day 4	-0.045492524	0.41798325	0.657939842
ENSG00000001561	ENPP4	RV16 Post-Infection Day 7 vs RV16 Post-Infection Day 4	0.026943119	0.626273111	0.795263537
ENSG00000001561	ENPP4	RV16 Post-Infection Day 10 vs RV16 Post-Infection Day 4	0.117969402	0.031996212	0.093091931
ENSG00000001561	ENPP4	IL-13 Uninfected Day 7 vs IL-13 Uninfected Day 4	0.056225476	0.424834288	0.780121703
ENSG00000001561	ENPP4	IL-13 Uninfected Day 10 vs IL-13 Uninfected Day 4	0.107980908	0.127517167	0.657386269
ENSG00000001561	ENPP4	RV16 Post-Infection Day 7 vs IL-13 RV16 Post-Infection Day 7	0.034200634	0.545109356	0.601850471
ENSG00000001561	ENPP4	IL-13 Uninfected Day 7 vs IL-13 RV16 Post-Infection Day 7	0.114134965	0.079003246	0.333352232
ENSG00000001561	ENPP4	IL-13 RV16 Post-Infection Day 10 vs IL-13 RV16 Post-Infection Day 7	0.025104488	0.657032476	0.840196977
ENSG00000001561	ENPP4	RV16 Post-Infection Day 10 vs RV16 Post-Infection Day 7	0.091026283	0.098760819	0.31872003
ENSG00000001561	ENPP4	IL-13 Uninfected Day 10 vs IL-13 Uninfected Day 7	0.051755432	0.464552411	0.76130269
ENSG00000001561	ENPP4	RV16 Post-Infection Day 10 vs IL-13 RV16 Post-Infection Day 10	0.10012243	0.070897159	0.094605627
ENSG00000001561	ENPP4	IL-13 Uninfected Day 10 vs IL-13 RV16 Post-Infection Day 10	0.140785909	0.029671402	0.226244442
ENSG00000001617	SEMA3F	Pre-Infection Day 0 vs IL-13 Pre-Infection Day 0	-0.026585965	0.713789304	0.768816905
ENSG00000001617	SEMA3F	IL-13 Uninfected Day 0 vs IL-13 Pre-Infection Day 0	1.25E-13	1	1
ENSG00000001617	SEMA3F	IL-13 RV16 Post-Infection Day 2 vs IL-13 Pre-Infection Day 0	0.058821187	0.436702051	0.594666722
ENSG00000001617	SEMA3F	IL-13 RV16 Post-Infection Day 4 vs IL-13 Pre-Infection Day 0	-0.094644963	0.203928693	0.369405498
ENSG00000001617	SEMA3F	IL-13 RV16 Post-Infection Day 7 vs IL-13 Pre-Infection Day 0	-0.178296706	0.017419904	0.067641786
ENSG00000001617	SEMA3F	IL-13 RV16 Post-Infection Day 10 vs IL-13 Pre-Infection Day 0	-0.014819868	0.841261922	0.906479067
ENSG00000001617	SEMA3F	RV16 Post-Infection Day 2 vs Pre-Infection Day 0	0.196253713	0.001711184	0.004841721
ENSG00000001617	SEMA3F	RV16 Post-Infection Day 4 vs Pre-Infection Day 0	0.193757259	0.001224598	0.005135051
ENSG00000001617	SEMA3F	RV16 Post-Infection Day 7 vs Pre-Infection Day 0	-0.035077978	0.558379619	0.790729653
ENSG00000001617	SEMA3F	RV16 Post-Infection Day 10 vs Pre-Infection Day 0	0.096463902	0.105178344	0.304069448
ENSG00000001617	SEMA3F	IL-13 Uninfected Day 2 vs IL-13 Uninfected Day 0	0.01150444	0.888036697	0.975510368
ENSG00000001617	SEMA3F	IL-13 Uninfected Day 4 vs IL-13 Uninfected Day 0	-0.028010445	0.730160052	0.890433026
ENSG00000001617	SEMA3F	IL-13 Uninfected Day 7 vs IL-13 Uninfected Day 0	-0.083780806	0.305120815	0.629390136
ENSG00000001617	SEMA3F	IL-13 Uninfected Day 10 vs IL-13 Uninfected Day 0	-0.193403367	0.017852458	0.084803108
ENSG00000001617	SEMA3F	RV16 Post-Infection Day 2 vs IL-13 RV16 Post-Infection Day 2	0.110846561	0.095307255	0.13517959
ENSG00000001617	SEMA3F	IL-13 Uninfected Day 2 vs IL-13 RV16 Post-Infection Day 2	-0.047316746	0.531040656	0.676996031
ENSG00000001617	SEMA3F	IL-13 RV16 Post-Infection Day 4 vs IL-13 RV16 Post-Infection Day 2	-0.15346615	0.019981307	0.086688028
ENSG00000001617	SEMA3F	IL-13 RV16 Post-Infection Day 7 vs IL-13 RV16 Post-Infection Day 2	-0.237117893	3.65E-04	0.002184506
ENSG00000001617	SEMA3F	IL-13 RV16 Post-Infection Day 10 vs IL-13 RV16 Post-Infection Day 2	-0.073641055	0.260554673	0.417431489
ENSG00000001617	SEMA3F	RV16 Post-Infection Day 4 vs RV16 Post-Infection Day 2	-0.002496453	0.968287984	0.984797739
ENSG00000001617	SEMA3F	RV16 Post-Infection Day 7 vs RV16 Post-Infection Day 2	-0.23133169	2.36E-04	0.001037324
ENSG00000001617	SEMA3F	RV16 Post-Infection Day 10 vs RV16 Post-Infection Day 2	-0.099789811	0.110511167	0.191169035
ENSG00000001617	SEMA3F	IL-13 Uninfected Day 4 vs IL-13 Uninfected Day 2	-0.039514885	0.626142534	0.992645697
ENSG00000001617	SEMA3F	IL-13 Uninfected Day 7 vs IL-13 Uninfected Day 2	-0.095285246	0.242846475	0.603661889
ENSG00000001617	SEMA3F	IL-13 Uninfected Day 10 vs IL-13 Uninfected Day 2	-0.204907807	0.011950842	0.149293174
ENSG00000001617	SEMA3F	RV16 Post-Infection Day 4 vs IL-13 RV16 Post-Infection Day 4	0.261816258	2.82E-05	5.94E-05
ENSG00000001617	SEMA3F	IL-13 Uninfected Day 4 vs IL-13 RV16 Post-Infection Day 4	0.066634518	0.366381032	0.582792697
ENSG00000001617	SEMA3F	IL-13 RV16 Post-Infection Day 7 vs IL-13 RV16 Post-Infection Day 4	-0.083651743	0.198484711	0.472475333
ENSG00000001617	SEMA3F	IL-13 RV16 Post-Infection Day 10 vs IL-13 RV16 Post-Infection Day 4	0.079825095	0.212109013	0.448729512
ENSG00000001617	SEMA3F	RV16 Post-Infection Day 7 vs RV16 Post-Infection Day 4	-0.228835237	1.48E-04	0.001748221
ENSG00000001617	SEMA3F	RV16 Post-Infection Day 10 vs RV16 Post-Infection Day 4	-0.097293358	0.104314752	0.228519849
ENSG00000001617	SEMA3F	IL-13 Uninfected Day 7 vs IL-13 Uninfected Day 4	-0.055770361	0.491472008	0.815839495
ENSG00000001617	SEMA3F	IL-13 Uninfected Day 10 vs IL-13 Uninfected Day 4	-0.165392922	0.041155584	0.464593809
ENSG00000001617	SEMA3F	RV16 Post-Infection Day 7 vs IL-13 RV16 Post-Infection Day 7	0.116632764	0.064566709	0.088010865
ENSG00000001617	SEMA3F	IL-13 Uninfected Day 7 vs IL-13 RV16 Post-Infection Day 7	0.0945159	0.20640479	0.534101718
ENSG00000001617	SEMA3F	IL-13 RV16 Post-Infection Day 10 vs IL-13 RV16 Post-Infection Day 7	0.163476838	0.011242339	0.069709401
ENSG00000001617	SEMA3F	RV16 Post-Infection Day 10 vs RV16 Post-Infection Day 7	0.13154188	0.028123961	0.149035522
ENSG00000001617	SEMA3F	IL-13 Uninfected Day 10 vs IL-13 Uninfected Day 7	-0.109622561	0.178328903	0.49377984
ENSG00000001617	SEMA3F	RV16 Post-Infection Day 10 vs IL-13 RV16 Post-Infection Day 10	0.084697805	0.169285503	0.210532402
ENSG00000001617	SEMA3F	IL-13 Uninfected Day 10 vs IL-13 RV16 Post-Infection Day 10	-0.178583499	0.015478842	0.160880004
ENSG00000001626	CFTR	Pre-Infection Day 0 vs IL-13 Pre-Infection Day 0	-1.708318711	9.56E-67	3.59E-65
ENSG00000001626	CFTR	IL-13 Uninfected Day 0 vs IL-13 Pre-Infection Day 0	3.47E-14	1	1
ENSG00000001626	CFTR	IL-13 RV16 Post-Infection Day 2 vs IL-13 Pre-Infection Day 0	-0.255092213	0.004636508	0.015421636
ENSG00000001626	CFTR	IL-13 RV16 Post-Infection Day 4 vs IL-13 Pre-Infection Day 0	0.068782873	0.441634079	0.623930683
ENSG00000001626	CFTR	IL-13 RV16 Post-Infection Day 7 vs IL-13 Pre-Infection Day 0	0.082585283	0.358375585	0.567289457
ENSG00000001626	CFTR	IL-13 RV16 Post-Infection Day 10 vs IL-13 Pre-Infection Day 0	0.207877651	0.019425345	0.059743285
ENSG00000001626	CFTR	RV16 Post-Infection Day 2 vs Pre-Infection Day 0	-0.273549319	0.007383018	0.017799626
ENSG00000001626	CFTR	RV16 Post-Infection Day 4 vs Pre-Infection Day 0	-0.11243059	0.251681858	0.400712817
ENSG00000001626	CFTR	RV16 Post-Infection Day 7 vs Pre-Infection Day 0	-0.197635448	0.04411283	0.203351196
ENSG00000001626	CFTR	RV16 Post-Infection Day 10 vs Pre-Infection Day 0	-0.034614485	0.722625073	0.866367597
ENSG00000001626	CFTR	IL-13 Uninfected Day 2 vs IL-13 Uninfected Day 0	0.060617328	0.531271449	0.854867905
ENSG00000001626	CFTR	IL-13 Uninfected Day 4 vs IL-13 Uninfected Day 0	0.043451655	0.654939844	0.854540432
ENSG00000001626	CFTR	IL-13 Uninfected Day 7 vs IL-13 Uninfected Day 0	0.040390676	0.677141272	0.878208333
ENSG00000001626	CFTR	IL-13 Uninfected Day 10 vs IL-13 Uninfected Day 0	0.206627037	0.034426264	0.133742025
ENSG00000001626	CFTR	RV16 Post-Infection Day 2 vs IL-13 RV16 Post-Infection Day 2	-1.726775817	3.85E-74	1.82E-72
ENSG00000001626	CFTR	IL-13 Uninfected Day 2 vs IL-13 RV16 Post-Infection Day 2	0.315709541	4.43E-04	0.002199304
ENSG00000001626	CFTR	IL-13 RV16 Post-Infection Day 4 vs IL-13 RV16 Post-Infection Day 2	0.323875086	4.17E-05	5.99E-04
ENSG00000001626	CFTR	IL-13 RV16 Post-Infection Day 7 vs IL-13 RV16 Post-Infection Day 2	0.337677495	2.23E-05	1.88E-04
ENSG00000001626	CFTR	IL-13 RV16 Post-Infection Day 10 vs IL-13 RV16 Post-Infection Day 2	0.462969864	3.92E-09	5.09E-08
ENSG00000001626	CFTR	RV16 Post-Infection Day 4 vs RV16 Post-Infection Day 2	0.161118729	0.116086656	0.283653791
ENSG00000001626	CFTR	RV16 Post-Infection Day 7 vs RV16 Post-Infection Day 2	0.075913871	0.459769043	0.597921687
ENSG00000001626	CFTR	RV16 Post-Infection Day 10 vs RV16 Post-Infection Day 2	0.238934834	0.01925961	0.043707931
ENSG00000001626	CFTR	IL-13 Uninfected Day 4 vs IL-13 Uninfected Day 2	-0.017165673	0.859555575	0.997981473
ENSG00000001626	CFTR	IL-13 Uninfected Day 7 vs IL-13 Uninfected Day 2	-0.020226652	0.834459686	0.946917199
ENSG00000001626	CFTR	IL-13 Uninfected Day 10 vs IL-13 Uninfected Day 2	0.146009709	0.134009302	0.490571086
ENSG00000001626	CFTR	RV16 Post-Infection Day 4 vs IL-13 RV16 Post-Infection Day 4	-1.889532174	6.46E-99	3.45E-97
ENSG00000001626	CFTR	IL-13 Uninfected Day 4 vs IL-13 RV16 Post-Infection Day 4	-0.025331218	0.777170021	0.888984754
ENSG00000001626	CFTR	IL-13 RV16 Post-Infection Day 7 vs IL-13 RV16 Post-Infection Day 4	0.01380241	0.860558989	0.946303778
ENSG00000001626	CFTR	IL-13 RV16 Post-Infection Day 10 vs IL-13 RV16 Post-Infection Day 4	0.139094778	0.072889685	0.235369907
ENSG00000001626	CFTR	RV16 Post-Infection Day 7 vs RV16 Post-Infection Day 4	-0.085204858	0.388058665	0.602590616
ENSG00000001626	CFTR	RV16 Post-Infection Day 10 vs RV16 Post-Infection Day 4	0.077816105	0.427593212	0.609421588
ENSG00000001626	CFTR	IL-13 Uninfected Day 7 vs IL-13 Uninfected Day 4	-0.00306098	0.974867968	0.994242316
ENSG00000001626	CFTR	IL-13 Uninfected Day 10 vs IL-13 Uninfected Day 4	0.163175382	0.095174351	0.599837702
ENSG00000001626	CFTR	RV16 Post-Infection Day 7 vs IL-13 RV16 Post-Infection Day 7	-1.988539442	9.74E-108	4.52E-106
ENSG00000001626	CFTR	IL-13 Uninfected Day 7 vs IL-13 RV16 Post-Infection Day 7	-0.042194607	0.638602856	0.863995244
ENSG00000001626	CFTR	IL-13 RV16 Post-Infection Day 10 vs IL-13 RV16 Post-Infection Day 7	0.125292369	0.10841627	0.319400219
ENSG00000001626	CFTR	RV16 Post-Infection Day 10 vs RV16 Post-Infection Day 7	0.163020963	0.096800103	0.315924424
ENSG00000001626	CFTR	IL-13 Uninfected Day 10 vs IL-13 Uninfected Day 7	0.166236361	0.088407799	0.33653823
ENSG00000001626	CFTR	RV16 Post-Infection Day 10 vs IL-13 RV16 Post-Infection Day 10	-1.950810847	1.64E-107	6.78E-106
ENSG00000001626	CFTR	IL-13 Uninfected Day 10 vs IL-13 RV16 Post-Infection Day 10	-0.001250614	0.988863604	0.99577476
ENSG00000001629	ANKIB1	Pre-Infection Day 0 vs IL-13 Pre-Infection Day 0	-0.607865832	3.35E-19	2.03E-18
ENSG00000001629	ANKIB1	IL-13 Uninfected Day 0 vs IL-13 Pre-Infection Day 0	-2.89E-14	1	1
ENSG00000001629	ANKIB1	IL-13 RV16 Post-Infection Day 2 vs IL-13 Pre-Infection Day 0	0.208462599	0.001777468	0.006668084
ENSG00000001629	ANKIB1	IL-13 RV16 Post-Infection Day 4 vs IL-13 Pre-Infection Day 0	0.066540021	0.312377078	0.495834198
ENSG00000001629	ANKIB1	IL-13 RV16 Post-Infection Day 7 vs IL-13 Pre-Infection Day 0	-0.149914659	0.023712852	0.085657708
ENSG00000001629	ANKIB1	IL-13 RV16 Post-Infection Day 10 vs IL-13 Pre-Infection Day 0	0.042059879	0.520525448	0.678173851
ENSG00000001629	ANKIB1	RV16 Post-Infection Day 2 vs Pre-Infection Day 0	0.588562626	6.06E-20	1.40E-18
ENSG00000001629	ANKIB1	RV16 Post-Infection Day 4 vs Pre-Infection Day 0	0.149083795	0.015545405	0.044752133
ENSG00000001629	ANKIB1	RV16 Post-Infection Day 7 vs Pre-Infection Day 0	0.045033759	0.465107439	0.72628108
ENSG00000001629	ANKIB1	RV16 Post-Infection Day 10 vs Pre-Infection Day 0	0.019523196	0.749864751	0.880160013
ENSG00000001629	ANKIB1	IL-13 Uninfected Day 2 vs IL-13 Uninfected Day 0	-0.067812089	0.345545099	0.75721818
ENSG00000001629	ANKIB1	IL-13 Uninfected Day 4 vs IL-13 Uninfected Day 0	-0.085289478	0.234279732	0.545684682
ENSG00000001629	ANKIB1	IL-13 Uninfected Day 7 vs IL-13 Uninfected Day 0	-0.050325963	0.484185977	0.768133925
ENSG00000001629	ANKIB1	IL-13 Uninfected Day 10 vs IL-13 Uninfected Day 0	-0.116323763	0.106542985	0.281515299
ENSG00000001629	ANKIB1	RV16 Post-Infection Day 2 vs IL-13 RV16 Post-Infection Day 2	-0.227765805	3.28E-04	6.82E-04
ENSG00000001629	ANKIB1	IL-13 Uninfected Day 2 vs IL-13 RV16 Post-Infection Day 2	-0.276274688	3.35E-05	2.26E-04
ENSG00000001629	ANKIB1	IL-13 RV16 Post-Infection Day 4 vs IL-13 RV16 Post-Infection Day 2	-0.141922578	0.014849383	0.069962189
ENSG00000001629	ANKIB1	IL-13 RV16 Post-Infection Day 7 vs IL-13 RV16 Post-Infection Day 2	-0.358377258	1.07E-09	2.11E-08
ENSG00000001629	ANKIB1	IL-13 RV16 Post-Infection Day 10 vs IL-13 RV16 Post-Infection Day 2	-0.16640272	0.004036228	0.014704898
ENSG00000001629	ANKIB1	RV16 Post-Infection Day 4 vs RV16 Post-Infection Day 2	-0.439478831	1.01E-11	4.59E-10
ENSG00000001629	ANKIB1	RV16 Post-Infection Day 7 vs RV16 Post-Infection Day 2	-0.543528867	4.52E-17	1.40E-15
ENSG00000001629	ANKIB1	RV16 Post-Infection Day 10 vs RV16 Post-Infection Day 2	-0.56903943	9.27E-19	2.53E-17
ENSG00000001629	ANKIB1	IL-13 Uninfected Day 4 vs IL-13 Uninfected Day 2	-0.017477389	0.80713115	0.994485457
ENSG00000001629	ANKIB1	IL-13 Uninfected Day 7 vs IL-13 Uninfected Day 2	0.017486126	0.807611705	0.936449552
ENSG00000001629	ANKIB1	IL-13 Uninfected Day 10 vs IL-13 Uninfected Day 2	-0.048511674	0.500011721	0.809811951
ENSG00000001629	ANKIB1	RV16 Post-Infection Day 4 vs IL-13 RV16 Post-Infection Day 4	-0.525322058	1.52E-18	6.67E-18
ENSG00000001629	ANKIB1	IL-13 Uninfected Day 4 vs IL-13 RV16 Post-Infection Day 4	-0.151829499	0.020413993	0.082374487
ENSG00000001629	ANKIB1	IL-13 RV16 Post-Infection Day 7 vs IL-13 RV16 Post-Infection Day 4	-0.21645468	1.73E-04	0.003446685
ENSG00000001629	ANKIB1	IL-13 RV16 Post-Infection Day 10 vs IL-13 RV16 Post-Infection Day 4	-0.024480142	0.666110703	0.833258802
ENSG00000001629	ANKIB1	RV16 Post-Infection Day 7 vs RV16 Post-Infection Day 4	-0.104050036	0.093310736	0.24041569
ENSG00000001629	ANKIB1	RV16 Post-Infection Day 10 vs RV16 Post-Infection Day 4	-0.129560599	0.035481426	0.101053276
ENSG00000001629	ANKIB1	IL-13 Uninfected Day 7 vs IL-13 Uninfected Day 4	0.034963515	0.625389131	0.88067693
ENSG00000001629	ANKIB1	IL-13 Uninfected Day 10 vs IL-13 Uninfected Day 4	-0.031034285	0.66523925	0.94597441
ENSG00000001629	ANKIB1	RV16 Post-Infection Day 7 vs IL-13 RV16 Post-Infection Day 7	-0.412917414	7.20E-12	2.06E-11
ENSG00000001629	ANKIB1	IL-13 Uninfected Day 7 vs IL-13 RV16 Post-Infection Day 7	0.099588696	0.132308525	0.43102915
ENSG00000001629	ANKIB1	IL-13 RV16 Post-Infection Day 10 vs IL-13 RV16 Post-Infection Day 7	0.191974538	7.84E-04	0.009248156
ENSG00000001629	ANKIB1	RV16 Post-Infection Day 10 vs RV16 Post-Infection Day 7	-0.025510563	0.678940372	0.865645549
ENSG00000001629	ANKIB1	IL-13 Uninfected Day 10 vs IL-13 Uninfected Day 7	-0.065997801	0.358916677	0.686973586
ENSG00000001629	ANKIB1	RV16 Post-Infection Day 10 vs IL-13 RV16 Post-Infection Day 10	-0.630402515	1.34E-26	6.39E-26
ENSG00000001629	ANKIB1	IL-13 Uninfected Day 10 vs IL-13 RV16 Post-Infection Day 10	-0.158383642	0.015598762	0.161213342
ENSG00000001630	CYP51A1	Pre-Infection Day 0 vs IL-13 Pre-Infection Day 0	-0.645942131	8.33E-09	2.58E-08
ENSG00000001630	CYP51A1	IL-13 Uninfected Day 0 vs IL-13 Pre-Infection Day 0	6.02E-14	1	1
ENSG00000001630	CYP51A1	IL-13 RV16 Post-Infection Day 2 vs IL-13 Pre-Infection Day 0	0.216069529	0.045217345	0.103459078
ENSG00000001630	CYP51A1	IL-13 RV16 Post-Infection Day 4 vs IL-13 Pre-Infection Day 0	0.36381693	6.43E-04	0.003785782
ENSG00000001630	CYP51A1	IL-13 RV16 Post-Infection Day 7 vs IL-13 Pre-Infection Day 0	0.164505761	0.12431135	0.283459823
ENSG00000001630	CYP51A1	IL-13 RV16 Post-Infection Day 10 vs IL-13 Pre-Infection Day 0	0.291738906	0.005833493	0.022706531
ENSG00000001630	CYP51A1	RV16 Post-Infection Day 2 vs Pre-Infection Day 0	0.476069304	1.13E-05	4.91E-05
ENSG00000001630	CYP51A1	RV16 Post-Infection Day 4 vs Pre-Infection Day 0	0.153886268	0.137235946	0.25546051
ENSG00000001630	CYP51A1	RV16 Post-Infection Day 7 vs Pre-Infection Day 0	-0.197608012	0.057141338	0.237038645
ENSG00000001630	CYP51A1	RV16 Post-Infection Day 10 vs Pre-Infection Day 0	0.158065755	0.125679916	0.338715545
ENSG00000001630	CYP51A1	IL-13 Uninfected Day 2 vs IL-13 Uninfected Day 0	0.294329042	0.011634569	0.209902682
ENSG00000001630	CYP51A1	IL-13 Uninfected Day 4 vs IL-13 Uninfected Day 0	0.269424908	0.020448184	0.155258288
ENSG00000001630	CYP51A1	IL-13 Uninfected Day 7 vs IL-13 Uninfected Day 0	0.011386858	0.922123946	0.975596151
ENSG00000001630	CYP51A1	IL-13 Uninfected Day 10 vs IL-13 Uninfected Day 0	0.389200465	8.67E-04	0.009036886
ENSG00000001630	CYP51A1	RV16 Post-Infection Day 2 vs IL-13 RV16 Post-Infection Day 2	-0.385942356	2.34E-04	4.94E-04
ENSG00000001630	CYP51A1	IL-13 Uninfected Day 2 vs IL-13 RV16 Post-Infection Day 2	0.078259512	0.467457831	0.623675788
ENSG00000001630	CYP51A1	IL-13 RV16 Post-Infection Day 4 vs IL-13 RV16 Post-Infection Day 2	0.147747401	0.117358369	0.299321243
ENSG00000001630	CYP51A1	IL-13 RV16 Post-Infection Day 7 vs IL-13 RV16 Post-Infection Day 2	-0.051563769	0.587373532	0.745955235
ENSG00000001630	CYP51A1	IL-13 RV16 Post-Infection Day 10 vs IL-13 RV16 Post-Infection Day 2	0.075669376	0.418961416	0.582080902
ENSG00000001630	CYP51A1	RV16 Post-Infection Day 4 vs RV16 Post-Infection Day 2	-0.322183036	0.002915303	0.018097496
ENSG00000001630	CYP51A1	RV16 Post-Infection Day 7 vs RV16 Post-Infection Day 2	-0.673677316	8.35E-10	1.05E-08
ENSG00000001630	CYP51A1	RV16 Post-Infection Day 10 vs RV16 Post-Infection Day 2	-0.318003549	0.003235446	0.009201439
ENSG00000001630	CYP51A1	IL-13 Uninfected Day 4 vs IL-13 Uninfected Day 2	-0.024904134	0.82999268	0.9957416
ENSG00000001630	CYP51A1	IL-13 Uninfected Day 7 vs IL-13 Uninfected Day 2	-0.282942184	0.015119198	0.163930755
ENSG00000001630	CYP51A1	IL-13 Uninfected Day 10 vs IL-13 Uninfected Day 2	0.094871424	0.415278829	0.755711164
ENSG00000001630	CYP51A1	RV16 Post-Infection Day 4 vs IL-13 RV16 Post-Infection Day 4	-0.855872793	1.29E-17	5.45E-17
ENSG00000001630	CYP51A1	IL-13 Uninfected Day 4 vs IL-13 RV16 Post-Infection Day 4	-0.094392023	0.372026742	0.588838959
ENSG00000001630	CYP51A1	IL-13 RV16 Post-Infection Day 7 vs IL-13 RV16 Post-Infection Day 4	-0.19931117	0.032601902	0.155368438
ENSG00000001630	CYP51A1	IL-13 RV16 Post-Infection Day 10 vs IL-13 RV16 Post-Infection Day 4	-0.072078024	0.432114018	0.668294131
ENSG00000001630	CYP51A1	RV16 Post-Infection Day 7 vs RV16 Post-Infection Day 4	-0.35149428	7.62E-04	0.006471606
ENSG00000001630	CYP51A1	RV16 Post-Infection Day 10 vs RV16 Post-Infection Day 4	0.004179487	0.967774348	0.983285502
ENSG00000001630	CYP51A1	IL-13 Uninfected Day 7 vs IL-13 Uninfected Day 4	-0.25803805	0.026144914	0.230820606
ENSG00000001630	CYP51A1	IL-13 Uninfected Day 10 vs IL-13 Uninfected Day 4	0.119775558	0.301996404	0.824066826
ENSG00000001630	CYP51A1	RV16 Post-Infection Day 7 vs IL-13 RV16 Post-Infection Day 7	-1.008055904	4.39E-23	1.93E-22
ENSG00000001630	CYP51A1	IL-13 Uninfected Day 7 vs IL-13 RV16 Post-Infection Day 7	-0.153118903	0.151701006	0.463465962
ENSG00000001630	CYP51A1	IL-13 RV16 Post-Infection Day 10 vs IL-13 RV16 Post-Infection Day 7	0.127233145	0.168657594	0.415728882
ENSG00000001630	CYP51A1	RV16 Post-Infection Day 10 vs RV16 Post-Infection Day 7	0.355673767	6.33E-04	0.010939705
ENSG00000001630	CYP51A1	IL-13 Uninfected Day 10 vs IL-13 Uninfected Day 7	0.377813608	0.0011931	0.020969607
ENSG00000001630	CYP51A1	RV16 Post-Infection Day 10 vs IL-13 RV16 Post-Infection Day 10	-0.779615282	3.09E-15	1.00E-14
ENSG00000001630	CYP51A1	IL-13 Uninfected Day 10 vs IL-13 RV16 Post-Infection Day 10	0.09746156	0.356058847	0.703016333
ENSG00000001631	KRIT1	Pre-Infection Day 0 vs IL-13 Pre-Infection Day 0	0.127233144	0.058683132	0.087932223
ENSG00000001631	KRIT1	IL-13 Uninfected Day 0 vs IL-13 Pre-Infection Day 0	-4.65E-14	1	1
ENSG00000001631	KRIT1	IL-13 RV16 Post-Infection Day 2 vs IL-13 Pre-Infection Day 0	-0.015597255	0.822833615	0.888811363
ENSG00000001631	KRIT1	IL-13 RV16 Post-Infection Day 4 vs IL-13 Pre-Infection Day 0	0.097402446	0.156994449	0.30713001
ENSG00000001631	KRIT1	IL-13 RV16 Post-Infection Day 7 vs IL-13 Pre-Infection Day 0	0.040362257	0.559955851	0.738852856
ENSG00000001631	KRIT1	IL-13 RV16 Post-Infection Day 10 vs IL-13 Pre-Infection Day 0	-0.023779261	0.728174127	0.835133665
ENSG00000001631	KRIT1	RV16 Post-Infection Day 2 vs Pre-Infection Day 0	0.104508701	0.075255152	0.134019999
ENSG00000001631	KRIT1	RV16 Post-Infection Day 4 vs Pre-Infection Day 0	0.061463077	0.277175887	0.432068295
ENSG00000001631	KRIT1	RV16 Post-Infection Day 7 vs Pre-Infection Day 0	0.107655659	0.057392805	0.237459609
ENSG00000001631	KRIT1	RV16 Post-Infection Day 10 vs Pre-Infection Day 0	0.054597478	0.332062676	0.591948959
ENSG00000001631	KRIT1	IL-13 Uninfected Day 2 vs IL-13 Uninfected Day 0	0.119554618	0.111983537	0.540989287
ENSG00000001631	KRIT1	IL-13 Uninfected Day 4 vs IL-13 Uninfected Day 0	0.012255178	0.870411028	0.950862731
ENSG00000001631	KRIT1	IL-13 Uninfected Day 7 vs IL-13 Uninfected Day 0	-0.031231774	0.678257557	0.878964364
ENSG00000001631	KRIT1	IL-13 Uninfected Day 10 vs IL-13 Uninfected Day 0	0.079441893	0.292738855	0.521216389
ENSG00000001631	KRIT1	RV16 Post-Infection Day 2 vs IL-13 RV16 Post-Infection Day 2	0.247339099	6.09E-05	1.37E-04
ENSG00000001631	KRIT1	IL-13 Uninfected Day 2 vs IL-13 RV16 Post-Infection Day 2	0.135151873	0.051929095	0.122473436
ENSG00000001631	KRIT1	IL-13 RV16 Post-Infection Day 4 vs IL-13 RV16 Post-Infection Day 2	0.112999702	0.064158831	0.201110626
ENSG00000001631	KRIT1	IL-13 RV16 Post-Infection Day 7 vs IL-13 RV16 Post-Infection Day 2	0.055959512	0.363067531	0.545901464
ENSG00000001631	KRIT1	IL-13 RV16 Post-Infection Day 10 vs IL-13 RV16 Post-Infection Day 2	-0.008182006	0.892682834	0.937677817
ENSG00000001631	KRIT1	RV16 Post-Infection Day 4 vs RV16 Post-Infection Day 2	-0.043045624	0.465397297	0.677455858
ENSG00000001631	KRIT1	RV16 Post-Infection Day 7 vs RV16 Post-Infection Day 2	0.003146958	0.957540489	0.97454146
ENSG00000001631	KRIT1	RV16 Post-Infection Day 10 vs RV16 Post-Infection Day 2	-0.049911223	0.395722021	0.52314693
ENSG00000001631	KRIT1	IL-13 Uninfected Day 4 vs IL-13 Uninfected Day 2	-0.107299439	0.15249315	0.949808112
ENSG00000001631	KRIT1	IL-13 Uninfected Day 7 vs IL-13 Uninfected Day 2	-0.150786392	0.04480589	0.283613121
ENSG00000001631	KRIT1	IL-13 Uninfected Day 10 vs IL-13 Uninfected Day 2	-0.040112724	0.594467112	0.85848086
ENSG00000001631	KRIT1	RV16 Post-Infection Day 4 vs IL-13 RV16 Post-Infection Day 4	0.091293774	0.118564433	0.158553447
ENSG00000001631	KRIT1	IL-13 Uninfected Day 4 vs IL-13 RV16 Post-Infection Day 4	-0.085147268	0.213992249	0.421389293
ENSG00000001631	KRIT1	IL-13 RV16 Post-Infection Day 7 vs IL-13 RV16 Post-Infection Day 4	-0.05704019	0.345281676	0.62642854
ENSG00000001631	KRIT1	IL-13 RV16 Post-Infection Day 10 vs IL-13 RV16 Post-Infection Day 4	-0.121181708	0.041811509	0.16420871
ENSG00000001631	KRIT1	RV16 Post-Infection Day 7 vs RV16 Post-Infection Day 4	0.046192582	0.417172692	0.630005014
ENSG00000001631	KRIT1	RV16 Post-Infection Day 10 vs RV16 Post-Infection Day 4	-0.006865599	0.903438552	0.95019747
ENSG00000001631	KRIT1	IL-13 Uninfected Day 7 vs IL-13 Uninfected Day 4	-0.043486953	0.562222398	0.852403401
ENSG00000001631	KRIT1	IL-13 Uninfected Day 10 vs IL-13 Uninfected Day 4	0.067186715	0.371809712	0.860458696
ENSG00000001631	KRIT1	RV16 Post-Infection Day 7 vs IL-13 RV16 Post-Infection Day 7	0.194526546	9.96E-04	0.001700178
ENSG00000001631	KRIT1	IL-13 Uninfected Day 7 vs IL-13 RV16 Post-Infection Day 7	-0.071594031	0.300476889	0.635012277
ENSG00000001631	KRIT1	IL-13 RV16 Post-Infection Day 10 vs IL-13 RV16 Post-Infection Day 7	-0.064141518	0.284812641	0.556114062
ENSG00000001631	KRIT1	RV16 Post-Infection Day 10 vs RV16 Post-Infection Day 7	-0.053058181	0.349095033	0.633275862
ENSG00000001631	KRIT1	IL-13 Uninfected Day 10 vs IL-13 Uninfected Day 7	0.110673668	0.142059765	0.432913385
ENSG00000001631	KRIT1	RV16 Post-Infection Day 10 vs IL-13 RV16 Post-Infection Day 10	0.205609883	3.78E-04	6.64E-04
ENSG00000001631	KRIT1	IL-13 Uninfected Day 10 vs IL-13 RV16 Post-Infection Day 10	0.103221155	0.132162635	0.463731061
ENSG00000002016	RAD52	Pre-Infection Day 0 vs IL-13 Pre-Infection Day 0	0.498582607	0.002390047	0.004490887
ENSG00000002016	RAD52	IL-13 Uninfected Day 0 vs IL-13 Pre-Infection Day 0	-1.63E-14	1	1
ENSG00000002016	RAD52	IL-13 RV16 Post-Infection Day 2 vs IL-13 Pre-Infection Day 0	0.05869582	0.735479481	0.832040437
ENSG00000002016	RAD52	IL-13 RV16 Post-Infection Day 4 vs IL-13 Pre-Infection Day 0	0.024433942	0.886815976	0.938899955
ENSG00000002016	RAD52	IL-13 RV16 Post-Infection Day 7 vs IL-13 Pre-Infection Day 0	-0.403267706	0.019677444	0.07437126
ENSG00000002016	RAD52	IL-13 RV16 Post-Infection Day 10 vs IL-13 Pre-Infection Day 0	-0.200434582	0.240301216	0.403329785
ENSG00000002016	RAD52	RV16 Post-Infection Day 2 vs Pre-Infection Day 0	-0.063106146	0.644579314	0.739347521
ENSG00000002016	RAD52	RV16 Post-Infection Day 4 vs Pre-Infection Day 0	-0.065369998	0.617743431	0.748676604
ENSG00000002016	RAD52	RV16 Post-Infection Day 7 vs Pre-Infection Day 0	-0.109378153	0.404419965	0.678572655
ENSG00000002016	RAD52	RV16 Post-Infection Day 10 vs Pre-Infection Day 0	-0.2807555	0.031427199	0.140182303
ENSG00000002016	RAD52	IL-13 Uninfected Day 2 vs IL-13 Uninfected Day 0	0.178404593	0.342302247	0.755594529
ENSG00000002016	RAD52	IL-13 Uninfected Day 4 vs IL-13 Uninfected Day 0	0.036451564	0.845923474	0.940407394
ENSG00000002016	RAD52	IL-13 Uninfected Day 7 vs IL-13 Uninfected Day 0	-0.199371127	0.288706388	0.615331468
ENSG00000002016	RAD52	IL-13 Uninfected Day 10 vs IL-13 Uninfected Day 0	-0.355708155	0.059250053	0.193921262
ENSG00000002016	RAD52	RV16 Post-Infection Day 2 vs IL-13 RV16 Post-Infection Day 2	0.37678064	0.011664182	0.019628513
ENSG00000002016	RAD52	IL-13 Uninfected Day 2 vs IL-13 RV16 Post-Infection Day 2	0.119708773	0.490174848	0.642851305
ENSG00000002016	RAD52	IL-13 RV16 Post-Infection Day 4 vs IL-13 RV16 Post-Infection Day 2	-0.034261879	0.822048844	0.919932126
ENSG00000002016	RAD52	IL-13 RV16 Post-Infection Day 7 vs IL-13 RV16 Post-Infection Day 2	-0.461963526	0.002677701	0.012043695
ENSG00000002016	RAD52	IL-13 RV16 Post-Infection Day 10 vs IL-13 RV16 Post-Infection Day 2	-0.259130402	0.087052456	0.183683977
ENSG00000002016	RAD52	RV16 Post-Infection Day 4 vs RV16 Post-Infection Day 2	-0.002263852	0.986825716	0.993215721
ENSG00000002016	RAD52	RV16 Post-Infection Day 7 vs RV16 Post-Infection Day 2	-0.046272006	0.736374082	0.825651692
ENSG00000002016	RAD52	RV16 Post-Infection Day 10 vs RV16 Post-Infection Day 2	-0.217649354	0.111623859	0.192530908
ENSG00000002016	RAD52	IL-13 Uninfected Day 4 vs IL-13 Uninfected Day 2	-0.141953029	0.448599264	0.98232145
ENSG00000002016	RAD52	IL-13 Uninfected Day 7 vs IL-13 Uninfected Day 2	-0.37777572	0.044225687	0.281792759
ENSG00000002016	RAD52	IL-13 Uninfected Day 10 vs IL-13 Uninfected Day 2	-0.534112748	0.004593171	0.08939511
ENSG00000002016	RAD52	RV16 Post-Infection Day 4 vs IL-13 RV16 Post-Infection Day 4	0.408778667	0.003819113	0.006498523
ENSG00000002016	RAD52	IL-13 Uninfected Day 4 vs IL-13 RV16 Post-Infection Day 4	0.012017622	0.943963645	0.975862595
ENSG00000002016	RAD52	IL-13 RV16 Post-Infection Day 7 vs IL-13 RV16 Post-Infection Day 4	-0.427701647	0.004657975	0.041563134
ENSG00000002016	RAD52	IL-13 RV16 Post-Infection Day 10 vs IL-13 RV16 Post-Infection Day 4	-0.224868523	0.130473892	0.336972435
ENSG00000002016	RAD52	RV16 Post-Infection Day 7 vs RV16 Post-Infection Day 4	-0.044008155	0.73824466	0.865276017
ENSG00000002016	RAD52	RV16 Post-Infection Day 10 vs RV16 Post-Infection Day 4	-0.215385503	0.100168358	0.221095578
ENSG00000002016	RAD52	IL-13 Uninfected Day 7 vs IL-13 Uninfected Day 4	-0.23582269	0.208189865	0.59951613
ENSG00000002016	RAD52	IL-13 Uninfected Day 10 vs IL-13 Uninfected Day 4	-0.392159719	0.03695636	0.446153517
ENSG00000002016	RAD52	RV16 Post-Infection Day 7 vs IL-13 RV16 Post-Infection Day 7	0.79247216	3.30E-08	7.79E-08
ENSG00000002016	RAD52	IL-13 Uninfected Day 7 vs IL-13 RV16 Post-Infection Day 7	0.203896579	0.236902656	0.569955563
ENSG00000002016	RAD52	IL-13 RV16 Post-Infection Day 10 vs IL-13 RV16 Post-Infection Day 7	0.202833124	0.175445167	0.425529424
ENSG00000002016	RAD52	RV16 Post-Infection Day 10 vs RV16 Post-Infection Day 7	-0.171377348	0.191298054	0.459058503
ENSG00000002016	RAD52	IL-13 Uninfected Day 10 vs IL-13 Uninfected Day 7	-0.156337029	0.405781867	0.72077011
ENSG00000002016	RAD52	RV16 Post-Infection Day 10 vs IL-13 RV16 Post-Infection Day 10	0.418261688	0.00275267	0.004432846
ENSG00000002016	RAD52	IL-13 Uninfected Day 10 vs IL-13 RV16 Post-Infection Day 10	-0.155273574	0.363599307	0.709082252
ENSG00000002330	BAD	Pre-Infection Day 0 vs IL-13 Pre-Infection Day 0	-0.126019753	0.012245469	0.020708025
ENSG00000002330	BAD	IL-13 Uninfected Day 0 vs IL-13 Pre-Infection Day 0	-4.47E-14	1	1
ENSG00000002330	BAD	IL-13 RV16 Post-Infection Day 2 vs IL-13 Pre-Infection Day 0	0.050912787	0.315211508	0.473066013
ENSG00000002330	BAD	IL-13 RV16 Post-Infection Day 4 vs IL-13 Pre-Infection Day 0	0.040402679	0.419645432	0.603681446
ENSG00000002330	BAD	IL-13 RV16 Post-Infection Day 7 vs IL-13 Pre-Infection Day 0	0.002010052	0.968173863	0.985361421
ENSG00000002330	BAD	IL-13 RV16 Post-Infection Day 10 vs IL-13 Pre-Infection Day 0	0.095679794	0.054510692	0.133530132
ENSG00000002330	BAD	RV16 Post-Infection Day 2 vs Pre-Infection Day 0	-0.146645599	0.001413302	0.004070925
ENSG00000002330	BAD	RV16 Post-Infection Day 4 vs Pre-Infection Day 0	-0.082137088	0.062604046	0.138781459
ENSG00000002330	BAD	RV16 Post-Infection Day 7 vs Pre-Infection Day 0	0.051491438	0.243486988	0.525841381
ENSG00000002330	BAD	RV16 Post-Infection Day 10 vs Pre-Infection Day 0	0.066030959	0.132186423	0.348469103
ENSG00000002330	BAD	IL-13 Uninfected Day 2 vs IL-13 Uninfected Day 0	0.05896342	0.280550904	0.719185015
ENSG00000002330	BAD	IL-13 Uninfected Day 4 vs IL-13 Uninfected Day 0	0.088692615	0.103735764	0.369719801
ENSG00000002330	BAD	IL-13 Uninfected Day 7 vs IL-13 Uninfected Day 0	0.031311059	0.566878515	0.818323914
ENSG00000002330	BAD	IL-13 Uninfected Day 10 vs IL-13 Uninfected Day 0	0.142871424	0.009122585	0.052685453
ENSG00000002330	BAD	RV16 Post-Infection Day 2 vs IL-13 RV16 Post-Infection Day 2	-0.323578139	3.94E-12	1.52E-11
ENSG00000002330	BAD	IL-13 Uninfected Day 2 vs IL-13 RV16 Post-Infection Day 2	0.008050633	0.87359107	0.928526213
ENSG00000002330	BAD	IL-13 RV16 Post-Infection Day 4 vs IL-13 RV16 Post-Infection Day 2	-0.010510108	0.812398788	0.915314267
ENSG00000002330	BAD	IL-13 RV16 Post-Infection Day 7 vs IL-13 RV16 Post-Infection Day 2	-0.048902735	0.273364736	0.452577068
ENSG00000002330	BAD	IL-13 RV16 Post-Infection Day 10 vs IL-13 RV16 Post-Infection Day 2	0.044767007	0.308860824	0.471353448
ENSG00000002330	BAD	RV16 Post-Infection Day 4 vs RV16 Post-Infection Day 2	0.064508511	0.161875868	0.352325758
ENSG00000002330	BAD	RV16 Post-Infection Day 7 vs RV16 Post-Infection Day 2	0.198137037	1.81E-05	1.03E-04
ENSG00000002330	BAD	RV16 Post-Infection Day 10 vs RV16 Post-Infection Day 2	0.212676558	3.68E-06	1.95E-05
ENSG00000002330	BAD	IL-13 Uninfected Day 4 vs IL-13 Uninfected Day 2	0.029729196	0.584882488	0.99084672
ENSG00000002330	BAD	IL-13 Uninfected Day 7 vs IL-13 Uninfected Day 2	-0.027652361	0.61240482	0.850766923
ENSG00000002330	BAD	IL-13 Uninfected Day 10 vs IL-13 Uninfected Day 2	0.083908005	0.124884441	0.478613077
ENSG00000002330	BAD	RV16 Post-Infection Day 4 vs IL-13 RV16 Post-Infection Day 4	-0.24855952	1.60E-08	4.27E-08
ENSG00000002330	BAD	IL-13 Uninfected Day 4 vs IL-13 RV16 Post-Infection Day 4	0.048289937	0.331979881	0.549052132
ENSG00000002330	BAD	IL-13 RV16 Post-Infection Day 7 vs IL-13 RV16 Post-Infection Day 4	-0.038392626	0.380874575	0.657747433
ENSG00000002330	BAD	IL-13 RV16 Post-Infection Day 10 vs IL-13 RV16 Post-Infection Day 4	0.055277115	0.200056448	0.433268149
ENSG00000002330	BAD	RV16 Post-Infection Day 7 vs RV16 Post-Infection Day 4	0.133628526	0.00261301	0.016772479
ENSG00000002330	BAD	RV16 Post-Infection Day 10 vs RV16 Post-Infection Day 4	0.148168047	7.85E-04	0.004407366
ENSG00000002330	BAD	IL-13 Uninfected Day 7 vs IL-13 Uninfected Day 4	-0.057381557	0.291863781	0.679339332
ENSG00000002330	BAD	IL-13 Uninfected Day 10 vs IL-13 Uninfected Day 4	0.054178809	0.320454338	0.833490167
ENSG00000002330	BAD	RV16 Post-Infection Day 7 vs IL-13 RV16 Post-Infection Day 7	-0.076538367	0.084571039	0.112889418
ENSG00000002330	BAD	IL-13 Uninfected Day 7 vs IL-13 RV16 Post-Infection Day 7	0.029301007	0.560160078	0.821637507
ENSG00000002330	BAD	IL-13 RV16 Post-Infection Day 10 vs IL-13 RV16 Post-Infection Day 7	0.093669741	0.031126607	0.14129784
ENSG00000002330	BAD	RV16 Post-Infection Day 10 vs RV16 Post-Infection Day 7	0.014539521	0.741878394	0.897303721
ENSG00000002330	BAD	IL-13 Uninfected Day 10 vs IL-13 Uninfected Day 7	0.111560365	0.041355754	0.218902299
ENSG00000002330	BAD	RV16 Post-Infection Day 10 vs IL-13 RV16 Post-Infection Day 10	-0.155668588	3.39E-04	5.98E-04
ENSG00000002330	BAD	IL-13 Uninfected Day 10 vs IL-13 RV16 Post-Infection Day 10	0.04719163	0.34324154	0.693758678
ENSG00000002549	LAP3	Pre-Infection Day 0 vs IL-13 Pre-Infection Day 0	0.409460447	6.70E-09	2.10E-08
ENSG00000002549	LAP3	IL-13 Uninfected Day 0 vs IL-13 Pre-Infection Day 0	-3.86E-14	1	1
ENSG00000002549	LAP3	IL-13 RV16 Post-Infection Day 2 vs IL-13 Pre-Infection Day 0	1.406634838	1.38E-85	1.11E-82
ENSG00000002549	LAP3	IL-13 RV16 Post-Infection Day 4 vs IL-13 Pre-Infection Day 0	0.51854666	3.47E-13	2.57E-11
ENSG00000002549	LAP3	IL-13 RV16 Post-Infection Day 7 vs IL-13 Pre-Infection Day 0	0.215221189	0.00266148	0.015694752
ENSG00000002549	LAP3	IL-13 RV16 Post-Infection Day 10 vs IL-13 Pre-Infection Day 0	0.203207706	0.00418987	0.01737353
ENSG00000002549	LAP3	RV16 Post-Infection Day 2 vs Pre-Infection Day 0	1.523626754	4.74E-128	1.53E-125
ENSG00000002549	LAP3	RV16 Post-Infection Day 4 vs Pre-Infection Day 0	0.666846701	1.28E-27	1.85E-25
ENSG00000002549	LAP3	RV16 Post-Infection Day 7 vs Pre-Infection Day 0	0.425091039	4.87E-12	8.03E-10
ENSG00000002549	LAP3	RV16 Post-Infection Day 10 vs Pre-Infection Day 0	0.375619369	8.37E-10	1.17E-07
ENSG00000002549	LAP3	IL-13 Uninfected Day 2 vs IL-13 Uninfected Day 0	-0.088413913	0.251796952	0.696451577
ENSG00000002549	LAP3	IL-13 Uninfected Day 4 vs IL-13 Uninfected Day 0	-0.052160152	0.502668996	0.767497226
ENSG00000002549	LAP3	IL-13 Uninfected Day 7 vs IL-13 Uninfected Day 0	-0.05186134	0.502424181	0.780856348
ENSG00000002549	LAP3	IL-13 Uninfected Day 10 vs IL-13 Uninfected Day 0	-0.054040098	0.489331535	0.695388506
ENSG00000002549	LAP3	RV16 Post-Infection Day 2 vs IL-13 RV16 Post-Infection Day 2	0.526452363	3.47E-16	1.65E-15
ENSG00000002549	LAP3	IL-13 Uninfected Day 2 vs IL-13 RV16 Post-Infection Day 2	-1.495048751	6.23E-97	9.15E-94
ENSG00000002549	LAP3	IL-13 RV16 Post-Infection Day 4 vs IL-13 RV16 Post-Infection Day 2	-0.888088179	1.07E-44	1.73E-40
ENSG00000002549	LAP3	IL-13 RV16 Post-Infection Day 7 vs IL-13 RV16 Post-Infection Day 2	-1.191413649	6.82E-78	1.10E-73
ENSG00000002549	LAP3	IL-13 RV16 Post-Infection Day 10 vs IL-13 RV16 Post-Infection Day 2	-1.203427132	4.03E-81	1.94E-77
ENSG00000002549	LAP3	RV16 Post-Infection Day 4 vs RV16 Post-Infection Day 2	-0.856780053	7.91E-42	1.06E-38
ENSG00000002549	LAP3	RV16 Post-Infection Day 7 vs RV16 Post-Infection Day 2	-1.098535715	8.90E-67	4.11E-64
ENSG00000002549	LAP3	RV16 Post-Infection Day 10 vs RV16 Post-Infection Day 2	-1.148007385	1.68E-73	4.25E-71
ENSG00000002549	LAP3	IL-13 Uninfected Day 4 vs IL-13 Uninfected Day 2	0.036253762	0.640509063	0.992645697
ENSG00000002549	LAP3	IL-13 Uninfected Day 7 vs IL-13 Uninfected Day 2	0.036552574	0.635626679	0.863852639
ENSG00000002549	LAP3	IL-13 Uninfected Day 10 vs IL-13 Uninfected Day 2	0.034373815	0.659246459	0.888356036
ENSG00000002549	LAP3	RV16 Post-Infection Day 4 vs IL-13 RV16 Post-Infection Day 4	0.557760489	2.72E-19	1.23E-18
ENSG00000002549	LAP3	IL-13 Uninfected Day 4 vs IL-13 RV16 Post-Infection Day 4	-0.570706811	1.79E-15	3.15E-13
ENSG00000002549	LAP3	IL-13 RV16 Post-Infection Day 7 vs IL-13 RV16 Post-Infection Day 4	-0.30332547	1.54E-06	7.40E-05
ENSG00000002549	LAP3	IL-13 RV16 Post-Infection Day 10 vs IL-13 RV16 Post-Infection Day 4	-0.315338953	4.37E-07	2.08E-05
ENSG00000002549	LAP3	RV16 Post-Infection Day 7 vs RV16 Post-Infection Day 4	-0.241755662	8.74E-05	0.001146984
ENSG00000002549	LAP3	RV16 Post-Infection Day 10 vs RV16 Post-Infection Day 4	-0.291227332	2.03E-06	2.65E-05
ENSG00000002549	LAP3	IL-13 Uninfected Day 7 vs IL-13 Uninfected Day 4	2.99E-04	0.99693485	0.998879996
ENSG00000002549	LAP3	IL-13 Uninfected Day 10 vs IL-13 Uninfected Day 4	-0.001879946	0.980907976	0.996585487
ENSG00000002549	LAP3	RV16 Post-Infection Day 7 vs IL-13 RV16 Post-Infection Day 7	0.619330297	6.65E-23	2.90E-22
ENSG00000002549	LAP3	IL-13 Uninfected Day 7 vs IL-13 RV16 Post-Infection Day 7	-0.267082529	1.92E-04	0.012010504
ENSG00000002549	LAP3	IL-13 RV16 Post-Infection Day 10 vs IL-13 RV16 Post-Infection Day 7	-0.012013483	0.848178642	0.937316422
ENSG00000002549	LAP3	RV16 Post-Infection Day 10 vs RV16 Post-Infection Day 7	-0.04947167	0.421736839	0.695807149
ENSG00000002549	LAP3	IL-13 Uninfected Day 10 vs IL-13 Uninfected Day 7	-0.002178758	0.977739446	0.993231071
ENSG00000002549	LAP3	RV16 Post-Infection Day 10 vs IL-13 RV16 Post-Infection Day 10	0.58187211	4.87E-21	1.95E-20
ENSG00000002549	LAP3	IL-13 Uninfected Day 10 vs IL-13 RV16 Post-Infection Day 10	-0.257247804	3.42E-04	0.025254309
ENSG00000002586	CD99	Pre-Infection Day 0 vs IL-13 Pre-Infection Day 0	0.004218478	0.939055532	0.953447188
ENSG00000002586	CD99	IL-13 Uninfected Day 0 vs IL-13 Pre-Infection Day 0	-8.85E-14	1	1
ENSG00000002586	CD99	IL-13 RV16 Post-Infection Day 2 vs IL-13 Pre-Infection Day 0	-0.052136328	0.352377818	0.512154957
ENSG00000002586	CD99	IL-13 RV16 Post-Infection Day 4 vs IL-13 Pre-Infection Day 0	-0.258063782	3.39E-06	4.09E-05
ENSG00000002586	CD99	IL-13 RV16 Post-Infection Day 7 vs IL-13 Pre-Infection Day 0	-0.223576662	6.31E-05	7.47E-04
ENSG00000002586	CD99	IL-13 RV16 Post-Infection Day 10 vs IL-13 Pre-Infection Day 0	-0.174252278	0.001614515	0.007825678
ENSG00000002586	CD99	RV16 Post-Infection Day 2 vs Pre-Infection Day 0	-0.272969709	3.43E-08	2.24E-07
ENSG00000002586	CD99	RV16 Post-Infection Day 4 vs Pre-Infection Day 0	-0.423819911	7.11E-19	5.18E-17
ENSG00000002586	CD99	RV16 Post-Infection Day 7 vs Pre-Infection Day 0	-0.187744569	8.73E-05	0.002481317
ENSG00000002586	CD99	RV16 Post-Infection Day 10 vs Pre-Infection Day 0	-0.069053696	0.146482003	0.369858825
ENSG00000002586	CD99	IL-13 Uninfected Day 2 vs IL-13 Uninfected Day 0	0.035700352	0.554432778	0.865534855
ENSG00000002586	CD99	IL-13 Uninfected Day 4 vs IL-13 Uninfected Day 0	0.069577722	0.250443379	0.5630356
ENSG00000002586	CD99	IL-13 Uninfected Day 7 vs IL-13 Uninfected Day 0	-0.008858551	0.883572103	0.964477212
ENSG00000002586	CD99	IL-13 Uninfected Day 10 vs IL-13 Uninfected Day 0	-0.027368407	0.652861454	0.811870559
ENSG00000002586	CD99	RV16 Post-Infection Day 2 vs IL-13 RV16 Post-Infection Day 2	-0.216614903	1.93E-05	4.54E-05
ENSG00000002586	CD99	IL-13 Uninfected Day 2 vs IL-13 RV16 Post-Infection Day 2	0.087836679	0.116286022	0.229295382
ENSG00000002586	CD99	IL-13 RV16 Post-Infection Day 4 vs IL-13 RV16 Post-Infection Day 2	-0.205927454	2.85E-05	4.34E-04
ENSG00000002586	CD99	IL-13 RV16 Post-Infection Day 7 vs IL-13 RV16 Post-Infection Day 2	-0.171440334	5.44E-04	0.003089739
ENSG00000002586	CD99	IL-13 RV16 Post-Infection Day 10 vs IL-13 RV16 Post-Infection Day 2	-0.12211595	0.012570644	0.038544092
ENSG00000002586	CD99	RV16 Post-Infection Day 4 vs RV16 Post-Infection Day 2	-0.150850203	0.002367199	0.015287964
ENSG00000002586	CD99	RV16 Post-Infection Day 7 vs RV16 Post-Infection Day 2	0.08522514	0.086877523	0.167706247
ENSG00000002586	CD99	RV16 Post-Infection Day 10 vs RV16 Post-Infection Day 2	0.203916013	3.79E-05	1.68E-04
ENSG00000002586	CD99	IL-13 Uninfected Day 4 vs IL-13 Uninfected Day 2	0.033877371	0.574963516	0.990570551
ENSG00000002586	CD99	IL-13 Uninfected Day 7 vs IL-13 Uninfected Day 2	-0.044558903	0.460372872	0.770894727
ENSG00000002586	CD99	IL-13 Uninfected Day 10 vs IL-13 Uninfected Day 2	-0.063068759	0.298767542	0.672309417
ENSG00000002586	CD99	RV16 Post-Infection Day 4 vs IL-13 RV16 Post-Infection Day 4	-0.161537652	8.23E-04	0.001514949
ENSG00000002586	CD99	IL-13 Uninfected Day 4 vs IL-13 RV16 Post-Infection Day 4	0.327641504	3.62E-09	2.42E-07
ENSG00000002586	CD99	IL-13 RV16 Post-Infection Day 7 vs IL-13 RV16 Post-Infection Day 4	0.03448712	0.480286242	0.733669095
ENSG00000002586	CD99	IL-13 RV16 Post-Infection Day 10 vs IL-13 RV16 Post-Infection Day 4	0.083811504	0.082058576	0.253531515
ENSG00000002586	CD99	RV16 Post-Infection Day 7 vs RV16 Post-Infection Day 4	0.236075343	9.05E-07	2.79E-05
ENSG00000002586	CD99	RV16 Post-Infection Day 10 vs RV16 Post-Infection Day 4	0.354766216	1.15E-13	8.36E-12
ENSG00000002586	CD99	IL-13 Uninfected Day 7 vs IL-13 Uninfected Day 4	-0.078436273	0.19475802	0.584744316
ENSG00000002586	CD99	IL-13 Uninfected Day 10 vs IL-13 Uninfected Day 4	-0.09694613	0.110915944	0.629255725
ENSG00000002586	CD99	RV16 Post-Infection Day 7 vs IL-13 RV16 Post-Infection Day 7	0.040050571	0.411720364	0.47188455
ENSG00000002586	CD99	IL-13 Uninfected Day 7 vs IL-13 RV16 Post-Infection Day 7	0.214718111	1.20E-04	0.008871472
ENSG00000002586	CD99	IL-13 RV16 Post-Infection Day 10 vs IL-13 RV16 Post-Infection Day 7	0.049324384	0.309342901	0.579905833
ENSG00000002586	CD99	RV16 Post-Infection Day 10 vs RV16 Post-Infection Day 7	0.118690873	0.013172739	0.092669468
ENSG00000002586	CD99	IL-13 Uninfected Day 10 vs IL-13 Uninfected Day 7	-0.018509857	0.760648446	0.913685744
ENSG00000002586	CD99	RV16 Post-Infection Day 10 vs IL-13 RV16 Post-Infection Day 10	0.109417061	0.022198009	0.031984206
ENSG00000002586	CD99	IL-13 Uninfected Day 10 vs IL-13 RV16 Post-Infection Day 10	0.146883871	0.0082309	0.119867121
ENSG00000002587	HS3ST1	Pre-Infection Day 0 vs IL-13 Pre-Infection Day 0	-2.568302332	0	0
ENSG00000002587	HS3ST1	IL-13 Uninfected Day 0 vs IL-13 Pre-Infection Day 0	-7.32E-14	1	1
ENSG00000002587	HS3ST1	IL-13 RV16 Post-Infection Day 2 vs IL-13 Pre-Infection Day 0	0.086940514	0.136306058	0.25086957
ENSG00000002587	HS3ST1	IL-13 RV16 Post-Infection Day 4 vs IL-13 Pre-Infection Day 0	-0.012474092	0.829994223	0.905626501
ENSG00000002587	HS3ST1	IL-13 RV16 Post-Infection Day 7 vs IL-13 Pre-Infection Day 0	-0.029882582	0.608858261	0.775281117
ENSG00000002587	HS3ST1	IL-13 RV16 Post-Infection Day 10 vs IL-13 Pre-Infection Day 0	-0.166270273	0.004051456	0.016883679
ENSG00000002587	HS3ST1	RV16 Post-Infection Day 2 vs Pre-Infection Day 0	0.398490683	8.10E-12	8.38E-11
ENSG00000002587	HS3ST1	RV16 Post-Infection Day 4 vs Pre-Infection Day 0	0.035520622	0.527785869	0.674332799
ENSG00000002587	HS3ST1	RV16 Post-Infection Day 7 vs Pre-Infection Day 0	-0.013493938	0.810876599	0.921398862
ENSG00000002587	HS3ST1	RV16 Post-Infection Day 10 vs Pre-Infection Day 0	-0.077442781	0.167011119	0.400138542
ENSG00000002587	HS3ST1	IL-13 Uninfected Day 2 vs IL-13 Uninfected Day 0	-0.188967086	0.002608667	0.102566758
ENSG00000002587	HS3ST1	IL-13 Uninfected Day 4 vs IL-13 Uninfected Day 0	-0.148487365	0.019061873	0.149001537
ENSG00000002587	HS3ST1	IL-13 Uninfected Day 7 vs IL-13 Uninfected Day 0	-0.074321204	0.237479751	0.563824958
ENSG00000002587	HS3ST1	IL-13 Uninfected Day 10 vs IL-13 Uninfected Day 0	-0.196246419	0.002037083	0.017331285
ENSG00000002587	HS3ST1	RV16 Post-Infection Day 2 vs IL-13 RV16 Post-Infection Day 2	-2.256752163	0	0
ENSG00000002587	HS3ST1	IL-13 Uninfected Day 2 vs IL-13 RV16 Post-Infection Day 2	-0.2759076	2.13E-06	1.88E-05
ENSG00000002587	HS3ST1	IL-13 RV16 Post-Infection Day 4 vs IL-13 RV16 Post-Infection Day 2	-0.099414606	0.053486449	0.17724985
ENSG00000002587	HS3ST1	IL-13 RV16 Post-Infection Day 7 vs IL-13 RV16 Post-Infection Day 2	-0.116823096	0.024166941	0.07366747
ENSG00000002587	HS3ST1	IL-13 RV16 Post-Infection Day 10 vs IL-13 RV16 Post-Infection Day 2	-0.253210788	7.88E-07	7.13E-06
ENSG00000002587	HS3ST1	RV16 Post-Infection Day 4 vs RV16 Post-Infection Day 2	-0.362970061	5.41E-10	1.88E-08
ENSG00000002587	HS3ST1	RV16 Post-Infection Day 7 vs RV16 Post-Infection Day 2	-0.411984621	2.17E-12	3.91E-11
ENSG00000002587	HS3ST1	RV16 Post-Infection Day 10 vs RV16 Post-Infection Day 2	-0.475933464	3.37E-16	7.05E-15
ENSG00000002587	HS3ST1	IL-13 Uninfected Day 4 vs IL-13 Uninfected Day 2	0.04047972	0.521769633	0.987197263
ENSG00000002587	HS3ST1	IL-13 Uninfected Day 7 vs IL-13 Uninfected Day 2	0.114645882	0.067766741	0.343611682
ENSG00000002587	HS3ST1	IL-13 Uninfected Day 10 vs IL-13 Uninfected Day 2	-0.007279333	0.908651017	0.972013379
ENSG00000002587	HS3ST1	RV16 Post-Infection Day 4 vs IL-13 RV16 Post-Infection Day 4	-2.520307619	0	0
ENSG00000002587	HS3ST1	IL-13 Uninfected Day 4 vs IL-13 RV16 Post-Infection Day 4	-0.136013274	0.020053914	0.081347934
ENSG00000002587	HS3ST1	IL-13 RV16 Post-Infection Day 7 vs IL-13 RV16 Post-Infection Day 4	-0.01740849	0.734729424	0.890122246
ENSG00000002587	HS3ST1	IL-13 RV16 Post-Infection Day 10 vs IL-13 RV16 Post-Infection Day 4	-0.153796182	0.002475561	0.02187852
ENSG00000002587	HS3ST1	RV16 Post-Infection Day 7 vs RV16 Post-Infection Day 4	-0.04901456	0.386835711	0.601645796
ENSG00000002587	HS3ST1	RV16 Post-Infection Day 10 vs RV16 Post-Infection Day 4	-0.112963403	0.044831056	0.121125524
ENSG00000002587	HS3ST1	IL-13 Uninfected Day 7 vs IL-13 Uninfected Day 4	0.074166162	0.241412422	0.635165829
ENSG00000002587	HS3ST1	IL-13 Uninfected Day 10 vs IL-13 Uninfected Day 4	-0.047759054	0.455217129	0.891001496
ENSG00000002587	HS3ST1	RV16 Post-Infection Day 7 vs IL-13 RV16 Post-Infection Day 7	-2.551913689	0	0
ENSG00000002587	HS3ST1	IL-13 Uninfected Day 7 vs IL-13 RV16 Post-Infection Day 7	-0.044438622	0.44648874	0.749168619
ENSG00000002587	HS3ST1	IL-13 RV16 Post-Infection Day 10 vs IL-13 RV16 Post-Infection Day 7	-0.136387691	0.007597378	0.051880994
ENSG00000002587	HS3ST1	RV16 Post-Infection Day 10 vs RV16 Post-Infection Day 7	-0.063948843	0.257066025	0.537299237
ENSG00000002587	HS3ST1	IL-13 Uninfected Day 10 vs IL-13 Uninfected Day 7	-0.121925215	0.055027768	0.258507374
ENSG00000002587	HS3ST1	RV16 Post-Infection Day 10 vs IL-13 RV16 Post-Infection Day 10	-2.47947484	0	0
ENSG00000002587	HS3ST1	IL-13 Uninfected Day 10 vs IL-13 RV16 Post-Infection Day 10	-0.029976146	0.608807635	0.852805496
ENSG00000002726	AOC1	Pre-Infection Day 0 vs IL-13 Pre-Infection Day 0	-0.91650306	6.37E-04	0.001288145
ENSG00000002726	AOC1	IL-13 Uninfected Day 0 vs IL-13 Pre-Infection Day 0	-2.93E-15	1	1
ENSG00000002726	AOC1	IL-13 RV16 Post-Infection Day 2 vs IL-13 Pre-Infection Day 0	0.989812909	2.11E-04	0.001023826
ENSG00000002726	AOC1	IL-13 RV16 Post-Infection Day 4 vs IL-13 Pre-Infection Day 0	1.263411065	2.10E-06	2.71E-05
ENSG00000002726	AOC1	IL-13 RV16 Post-Infection Day 7 vs IL-13 Pre-Infection Day 0	1.217736596	5.23E-06	9.69E-05
ENSG00000002726	AOC1	IL-13 RV16 Post-Infection Day 10 vs IL-13 Pre-Infection Day 0	1.914656021	9.36E-13	6.46E-11
ENSG00000002726	AOC1	RV16 Post-Infection Day 2 vs Pre-Infection Day 0	0.297999998	0.227060339	0.334225311
ENSG00000002726	AOC1	RV16 Post-Infection Day 4 vs Pre-Infection Day 0	-0.148915699	0.533607623	0.679622378
ENSG00000002726	AOC1	RV16 Post-Infection Day 7 vs Pre-Infection Day 0	-0.357931153	0.137201685	0.391503131
ENSG00000002726	AOC1	RV16 Post-Infection Day 10 vs Pre-Infection Day 0	-0.255996594	0.284953219	0.542776171
ENSG00000002726	AOC1	IL-13 Uninfected Day 2 vs IL-13 Uninfected Day 0	0.860071752	0.00280796	0.107012208
ENSG00000002726	AOC1	IL-13 Uninfected Day 4 vs IL-13 Uninfected Day 0	0.940302044	0.001171408	0.028647206
ENSG00000002726	AOC1	IL-13 Uninfected Day 7 vs IL-13 Uninfected Day 0	1.280854739	9.63E-06	0.001248339
ENSG00000002726	AOC1	IL-13 Uninfected Day 10 vs IL-13 Uninfected Day 0	1.513621553	2.40E-07	1.17E-05
ENSG00000002726	AOC1	RV16 Post-Infection Day 2 vs IL-13 RV16 Post-Infection Day 2	-1.608315971	1.67E-10	5.81E-10
ENSG00000002726	AOC1	IL-13 Uninfected Day 2 vs IL-13 RV16 Post-Infection Day 2	-0.129741157	0.624516977	0.750419689
ENSG00000002726	AOC1	IL-13 RV16 Post-Infection Day 4 vs IL-13 RV16 Post-Infection Day 2	0.273598156	0.243213182	0.473850921
ENSG00000002726	AOC1	IL-13 RV16 Post-Infection Day 7 vs IL-13 RV16 Post-Infection Day 2	0.227923687	0.333613659	0.516409537
ENSG00000002726	AOC1	IL-13 RV16 Post-Infection Day 10 vs IL-13 RV16 Post-Infection Day 2	0.924843112	8.12E-05	4.70E-04
ENSG00000002726	AOC1	RV16 Post-Infection Day 4 vs RV16 Post-Infection Day 2	-0.446915697	0.070437859	0.201705578
ENSG00000002726	AOC1	RV16 Post-Infection Day 7 vs RV16 Post-Infection Day 2	-0.655931152	0.008473469	0.024143023
ENSG00000002726	AOC1	RV16 Post-Infection Day 10 vs RV16 Post-Infection Day 2	-0.553996593	0.025218326	0.055237702
ENSG00000002726	AOC1	IL-13 Uninfected Day 4 vs IL-13 Uninfected Day 2	0.080230292	0.780558254	0.994485457
ENSG00000002726	AOC1	IL-13 Uninfected Day 7 vs IL-13 Uninfected Day 2	0.420782987	0.142371293	0.481672656
ENSG00000002726	AOC1	IL-13 Uninfected Day 10 vs IL-13 Uninfected Day 2	0.653549801	0.024040207	0.219044576
ENSG00000002726	AOC1	RV16 Post-Infection Day 4 vs IL-13 RV16 Post-Infection Day 4	-2.328829824	4.01E-21	1.95E-20
ENSG00000002726	AOC1	IL-13 Uninfected Day 4 vs IL-13 RV16 Post-Infection Day 4	-0.323109021	0.222714181	0.431814417
ENSG00000002726	AOC1	IL-13 RV16 Post-Infection Day 7 vs IL-13 RV16 Post-Infection Day 4	-0.045674469	0.844687994	0.941210303
ENSG00000002726	AOC1	IL-13 RV16 Post-Infection Day 10 vs IL-13 RV16 Post-Infection Day 4	0.651244957	0.004859847	0.036202503
ENSG00000002726	AOC1	RV16 Post-Infection Day 7 vs RV16 Post-Infection Day 4	-0.209015454	0.38548828	0.600387133
ENSG00000002726	AOC1	RV16 Post-Infection Day 10 vs RV16 Post-Infection Day 4	-0.107080895	0.65481102	0.79327532
ENSG00000002726	AOC1	IL-13 Uninfected Day 7 vs IL-13 Uninfected Day 4	0.340552695	0.237504644	0.631353819
ENSG00000002726	AOC1	IL-13 Uninfected Day 10 vs IL-13 Uninfected Day 4	0.573319509	0.048792306	0.489800663
ENSG00000002726	AOC1	RV16 Post-Infection Day 7 vs IL-13 RV16 Post-Infection Day 7	-2.492170809	3.62E-23	1.59E-22
ENSG00000002726	AOC1	IL-13 Uninfected Day 7 vs IL-13 RV16 Post-Infection Day 7	0.063118143	0.811482999	0.935333533
ENSG00000002726	AOC1	IL-13 RV16 Post-Infection Day 10 vs IL-13 RV16 Post-Infection Day 7	0.696919426	0.002728884	0.024066811
ENSG00000002726	AOC1	RV16 Post-Infection Day 10 vs RV16 Post-Infection Day 7	0.101934559	0.67201815	0.86222505
ENSG00000002726	AOC1	IL-13 Uninfected Day 10 vs IL-13 Uninfected Day 7	0.232766814	0.420897244	0.732773715
ENSG00000002726	AOC1	RV16 Post-Infection Day 10 vs IL-13 RV16 Post-Infection Day 10	-3.087155676	3.21E-34	1.89E-33
ENSG00000002726	AOC1	IL-13 Uninfected Day 10 vs IL-13 RV16 Post-Infection Day 10	-0.401034469	0.130177301	0.461467961
ENSG00000002745	WNT16	Pre-Infection Day 0 vs IL-13 Pre-Infection Day 0	1.641615615	2.14E-12	8.56E-12
ENSG00000002745	WNT16	IL-13 Uninfected Day 0 vs IL-13 Pre-Infection Day 0	-9.65E-15	1	1
ENSG00000002745	WNT16	IL-13 RV16 Post-Infection Day 2 vs IL-13 Pre-Infection Day 0	-1.420881784	3.80E-09	5.14E-08
ENSG00000002745	WNT16	IL-13 RV16 Post-Infection Day 4 vs IL-13 Pre-Infection Day 0	-0.890696985	1.76E-04	0.001256681
ENSG00000002745	WNT16	IL-13 RV16 Post-Infection Day 7 vs IL-13 Pre-Infection Day 0	-1.37629425	1.12E-08	6.20E-07
ENSG00000002745	WNT16	IL-13 RV16 Post-Infection Day 10 vs IL-13 Pre-Infection Day 0	-1.243564719	1.76E-07	3.44E-06
ENSG00000002745	WNT16	RV16 Post-Infection Day 2 vs Pre-Infection Day 0	-1.025956986	2.95E-07	1.68E-06
ENSG00000002745	WNT16	RV16 Post-Infection Day 4 vs Pre-Infection Day 0	-1.191036777	7.06E-10	1.29E-08
ENSG00000002745	WNT16	RV16 Post-Infection Day 7 vs Pre-Infection Day 0	-0.7442327	1.08E-04	0.002939505
ENSG00000002745	WNT16	RV16 Post-Infection Day 10 vs Pre-Infection Day 0	-0.512544842	0.00716768	0.05159102
ENSG00000002745	WNT16	IL-13 Uninfected Day 2 vs IL-13 Uninfected Day 0	-0.420726459	0.09991049	0.521818887
ENSG00000002745	WNT16	IL-13 Uninfected Day 4 vs IL-13 Uninfected Day 0	-0.260700913	0.312238909	0.627349195
ENSG00000002745	WNT16	IL-13 Uninfected Day 7 vs IL-13 Uninfected Day 0	-0.906698602	4.31E-04	0.018032156
ENSG00000002745	WNT16	IL-13 Uninfected Day 10 vs IL-13 Uninfected Day 0	-0.884433852	6.87E-04	0.007574666
ENSG00000002745	WNT16	RV16 Post-Infection Day 2 vs IL-13 RV16 Post-Infection Day 2	2.036540413	1.32E-20	7.88E-20
ENSG00000002745	WNT16	IL-13 Uninfected Day 2 vs IL-13 RV16 Post-Infection Day 2	1.000155325	2.69E-05	1.85E-04
ENSG00000002745	WNT16	IL-13 RV16 Post-Infection Day 4 vs IL-13 RV16 Post-Infection Day 2	0.530184799	0.011683402	0.058580083
ENSG00000002745	WNT16	IL-13 RV16 Post-Infection Day 7 vs IL-13 RV16 Post-Infection Day 2	0.044587534	0.83247114	0.907838898
ENSG00000002745	WNT16	IL-13 RV16 Post-Infection Day 10 vs IL-13 RV16 Post-Infection Day 2	0.177317064	0.395612648	0.560136503
ENSG00000002745	WNT16	RV16 Post-Infection Day 4 vs RV16 Post-Infection Day 2	-0.165079791	0.403813491	0.623391999
ENSG00000002745	WNT16	RV16 Post-Infection Day 7 vs RV16 Post-Infection Day 2	0.281724286	0.156452408	0.267200546
ENSG00000002745	WNT16	RV16 Post-Infection Day 10 vs RV16 Post-Infection Day 2	0.513412144	0.009613795	0.023879379
ENSG00000002745	WNT16	IL-13 Uninfected Day 4 vs IL-13 Uninfected Day 2	0.160025546	0.534004645	0.98783835
ENSG00000002745	WNT16	IL-13 Uninfected Day 7 vs IL-13 Uninfected Day 2	-0.485972143	0.057464473	0.318994919
ENSG00000002745	WNT16	IL-13 Uninfected Day 10 vs IL-13 Uninfected Day 2	-0.463707393	0.073077128	0.371709182
ENSG00000002745	WNT16	RV16 Post-Infection Day 4 vs IL-13 RV16 Post-Infection Day 4	1.341275823	4.75E-11	1.47E-10
ENSG00000002745	WNT16	IL-13 Uninfected Day 4 vs IL-13 RV16 Post-Infection Day 4	0.629996072	0.00822473	0.042047044
ENSG00000002745	WNT16	IL-13 RV16 Post-Infection Day 7 vs IL-13 RV16 Post-Infection Day 4	-0.485597265	0.020644856	0.11487921
ENSG00000002745	WNT16	IL-13 RV16 Post-Infection Day 10 vs IL-13 RV16 Post-Infection Day 4	-0.352867735	0.088799966	0.26666384
ENSG00000002745	WNT16	RV16 Post-Infection Day 7 vs RV16 Post-Infection Day 4	0.446804077	0.019759809	0.07847576
ENSG00000002745	WNT16	RV16 Post-Infection Day 10 vs RV16 Post-Infection Day 4	0.678491935	3.89E-04	0.002426357
ENSG00000002745	WNT16	IL-13 Uninfected Day 7 vs IL-13 Uninfected Day 4	-0.645997689	0.01247257	0.157138456
ENSG00000002745	WNT16	IL-13 Uninfected Day 10 vs IL-13 Uninfected Day 4	-0.623732939	0.017002915	0.323977695
ENSG00000002745	WNT16	RV16 Post-Infection Day 7 vs IL-13 RV16 Post-Infection Day 7	2.273677165	1.72E-26	8.48E-26
ENSG00000002745	WNT16	IL-13 Uninfected Day 7 vs IL-13 RV16 Post-Infection Day 7	0.469595648	0.047770186	0.258579474
ENSG00000002745	WNT16	IL-13 RV16 Post-Infection Day 10 vs IL-13 RV16 Post-Infection Day 7	0.13272953	0.523741875	0.759768813
ENSG00000002745	WNT16	RV16 Post-Infection Day 10 vs RV16 Post-Infection Day 7	0.231687858	0.225388778	0.503511553
ENSG00000002745	WNT16	IL-13 Uninfected Day 10 vs IL-13 Uninfected Day 7	0.022264751	0.931416313	0.979478898
ENSG00000002745	WNT16	RV16 Post-Infection Day 10 vs IL-13 RV16 Post-Infection Day 10	2.372635492	2.35E-29	1.21E-28
ENSG00000002745	WNT16	IL-13 Uninfected Day 10 vs IL-13 RV16 Post-Infection Day 10	0.359130868	0.131625211	0.46327044
ENSG00000002746	HECW1	Pre-Infection Day 0 vs IL-13 Pre-Infection Day 0	0.391386604	0.076929812	0.112154618
ENSG00000002746	HECW1	IL-13 Uninfected Day 0 vs IL-13 Pre-Infection Day 0	2.16E-14	1	1
ENSG00000002746	HECW1	IL-13 RV16 Post-Infection Day 2 vs IL-13 Pre-Infection Day 0	0.08842201	0.691578807	0.799440176
ENSG00000002746	HECW1	IL-13 RV16 Post-Infection Day 4 vs IL-13 Pre-Infection Day 0	0.157071241	0.479325204	0.656579267
ENSG00000002746	HECW1	IL-13 RV16 Post-Infection Day 7 vs IL-13 Pre-Infection Day 0	0.17003734	0.445887474	0.646159124
ENSG00000002746	HECW1	IL-13 RV16 Post-Infection Day 10 vs IL-13 Pre-Infection Day 0	0.058106437	0.792720471	0.876715287
ENSG00000002746	HECW1	RV16 Post-Infection Day 2 vs Pre-Infection Day 0	-0.113035289	0.572386898	0.677843122
ENSG00000002746	HECW1	RV16 Post-Infection Day 4 vs Pre-Infection Day 0	-0.14307072	0.461743725	0.617888022
ENSG00000002746	HECW1	RV16 Post-Infection Day 7 vs Pre-Infection Day 0	0.142160876	0.467152235	0.728424286
ENSG00000002746	HECW1	RV16 Post-Infection Day 10 vs Pre-Infection Day 0	0.071842139	0.711778091	0.861646286
ENSG00000002746	HECW1	IL-13 Uninfected Day 2 vs IL-13 Uninfected Day 0	0.15276649	0.526161978	0.85257224
ENSG00000002746	HECW1	IL-13 Uninfected Day 4 vs IL-13 Uninfected Day 0	0.324763224	0.182776217	0.48547117
ENSG00000002746	HECW1	IL-13 Uninfected Day 7 vs IL-13 Uninfected Day 0	0.299530925	0.215216458	0.541953879
ENSG00000002746	HECW1	IL-13 Uninfected Day 10 vs IL-13 Uninfected Day 0	0.407232327	0.096363259	0.264691943
ENSG00000002746	HECW1	RV16 Post-Infection Day 2 vs IL-13 RV16 Post-Infection Day 2	0.189929305	0.349242025	0.426493717
ENSG00000002746	HECW1	IL-13 Uninfected Day 2 vs IL-13 RV16 Post-Infection Day 2	0.06434448	0.7722327	0.860016644
ENSG00000002746	HECW1	IL-13 RV16 Post-Infection Day 4 vs IL-13 RV16 Post-Infection Day 2	0.068649232	0.728788169	0.869307906
ENSG00000002746	HECW1	IL-13 RV16 Post-Infection Day 7 vs IL-13 RV16 Post-Infection Day 2	0.08161533	0.681910671	0.812314918
ENSG00000002746	HECW1	IL-13 RV16 Post-Infection Day 10 vs IL-13 RV16 Post-Infection Day 2	-0.030315572	0.877804221	0.928159683
ENSG00000002746	HECW1	RV16 Post-Infection Day 4 vs RV16 Post-Infection Day 2	-0.03003543	0.880781376	0.941722529
ENSG00000002746	HECW1	RV16 Post-Infection Day 7 vs RV16 Post-Infection Day 2	0.255196165	0.205765901	0.32984984
ENSG00000002746	HECW1	RV16 Post-Infection Day 10 vs RV16 Post-Infection Day 2	0.184877429	0.356606473	0.482238186
ENSG00000002746	HECW1	IL-13 Uninfected Day 4 vs IL-13 Uninfected Day 2	0.171996734	0.47917394	0.983251175
ENSG00000002746	HECW1	IL-13 Uninfected Day 7 vs IL-13 Uninfected Day 2	0.146764435	0.542552029	0.816343522
ENSG00000002746	HECW1	IL-13 Uninfected Day 10 vs IL-13 Uninfected Day 2	0.254465837	0.297183315	0.671373991
ENSG00000002746	HECW1	RV16 Post-Infection Day 4 vs IL-13 RV16 Post-Infection Day 4	0.091244643	0.641158652	0.696574341
ENSG00000002746	HECW1	IL-13 Uninfected Day 4 vs IL-13 RV16 Post-Infection Day 4	0.167691983	0.45428509	0.662766276
ENSG00000002746	HECW1	IL-13 RV16 Post-Infection Day 7 vs IL-13 RV16 Post-Infection Day 4	0.012966098	0.947734852	0.98247569
ENSG00000002746	HECW1	IL-13 RV16 Post-Infection Day 10 vs IL-13 RV16 Post-Infection Day 4	-0.098964804	0.613353791	0.801654595
ENSG00000002746	HECW1	RV16 Post-Infection Day 7 vs RV16 Post-Infection Day 4	0.285231595	0.145315914	0.324362296
ENSG00000002746	HECW1	RV16 Post-Infection Day 10 vs RV16 Post-Infection Day 4	0.214912859	0.269758728	0.447659361
ENSG00000002746	HECW1	IL-13 Uninfected Day 7 vs IL-13 Uninfected Day 4	-0.025232299	0.917463565	0.982242876
ENSG00000002746	HECW1	IL-13 Uninfected Day 10 vs IL-13 Uninfected Day 4	0.082469103	0.73784269	0.957581876
ENSG00000002746	HECW1	RV16 Post-Infection Day 7 vs IL-13 RV16 Post-Infection Day 7	0.36351014	0.066915443	0.091005228
ENSG00000002746	HECW1	IL-13 Uninfected Day 7 vs IL-13 RV16 Post-Infection Day 7	0.129493586	0.561464736	0.821637507
ENSG00000002746	HECW1	IL-13 RV16 Post-Infection Day 10 vs IL-13 RV16 Post-Infection Day 7	-0.111930902	0.569735661	0.790064079
ENSG00000002746	HECW1	RV16 Post-Infection Day 10 vs RV16 Post-Infection Day 7	-0.070318736	0.719301642	0.885202414
ENSG00000002746	HECW1	IL-13 Uninfected Day 10 vs IL-13 Uninfected Day 7	0.107701402	0.659478267	0.869036128
ENSG00000002746	HECW1	RV16 Post-Infection Day 10 vs IL-13 RV16 Post-Infection Day 10	0.405122306	0.038220671	0.053234288
ENSG00000002746	HECW1	IL-13 Uninfected Day 10 vs IL-13 RV16 Post-Infection Day 10	0.34912589	0.120198985	0.44533958
ENSG00000002822	MAD1L1	Pre-Infection Day 0 vs IL-13 Pre-Infection Day 0	-0.05666508	0.298259224	0.370645783
ENSG00000002822	MAD1L1	IL-13 Uninfected Day 0 vs IL-13 Pre-Infection Day 0	2.96E-14	1	1
ENSG00000002822	MAD1L1	IL-13 RV16 Post-Infection Day 2 vs IL-13 Pre-Infection Day 0	0.184807096	8.60E-04	0.003534185
ENSG00000002822	MAD1L1	IL-13 RV16 Post-Infection Day 4 vs IL-13 Pre-Infection Day 0	0.102543009	0.061339104	0.153324049
ENSG00000002822	MAD1L1	IL-13 RV16 Post-Infection Day 7 vs IL-13 Pre-Infection Day 0	0.098040889	0.075404328	0.200775979
ENSG00000002822	MAD1L1	IL-13 RV16 Post-Infection Day 10 vs IL-13 Pre-Infection Day 0	0.055084608	0.312019148	0.482197852
ENSG00000002822	MAD1L1	RV16 Post-Infection Day 2 vs Pre-Infection Day 0	0.109526819	0.025194807	0.052355579
ENSG00000002822	MAD1L1	RV16 Post-Infection Day 4 vs Pre-Infection Day 0	0.084056445	0.074208839	0.158131542
ENSG00000002822	MAD1L1	RV16 Post-Infection Day 7 vs Pre-Infection Day 0	0.045957052	0.329685598	0.615116308
ENSG00000002822	MAD1L1	RV16 Post-Infection Day 10 vs Pre-Infection Day 0	0.055929675	0.232504316	0.483012537
ENSG00000002822	MAD1L1	IL-13 Uninfected Day 2 vs IL-13 Uninfected Day 0	-0.030335676	0.611959067	0.889647127
ENSG00000002822	MAD1L1	IL-13 Uninfected Day 4 vs IL-13 Uninfected Day 0	-0.14411994	0.015873344	0.133364139
ENSG00000002822	MAD1L1	IL-13 Uninfected Day 7 vs IL-13 Uninfected Day 0	4.76E-04	0.99365148	0.998065645
ENSG00000002822	MAD1L1	IL-13 Uninfected Day 10 vs IL-13 Uninfected Day 0	0.025576633	0.670188112	0.82344805
ENSG00000002822	MAD1L1	RV16 Post-Infection Day 2 vs IL-13 RV16 Post-Infection Day 2	-0.131945357	0.008609938	0.014815803
ENSG00000002822	MAD1L1	IL-13 Uninfected Day 2 vs IL-13 RV16 Post-Infection Day 2	-0.215142772	1.01E-04	6.02E-04
ENSG00000002822	MAD1L1	IL-13 RV16 Post-Infection Day 4 vs IL-13 RV16 Post-Infection Day 2	-0.082264088	0.090217242	0.251875943
ENSG00000002822	MAD1L1	IL-13 RV16 Post-Infection Day 7 vs IL-13 RV16 Post-Infection Day 2	-0.086766207	0.076232664	0.180374401
ENSG00000002822	MAD1L1	IL-13 RV16 Post-Infection Day 10 vs IL-13 RV16 Post-Infection Day 2	-0.129722488	0.007175456	0.024039637
ENSG00000002822	MAD1L1	RV16 Post-Infection Day 4 vs RV16 Post-Infection Day 2	-0.025470374	0.604038424	0.779667879
ENSG00000002822	MAD1L1	RV16 Post-Infection Day 7 vs RV16 Post-Infection Day 2	-0.063569767	0.196562976	0.318864428
ENSG00000002822	MAD1L1	RV16 Post-Infection Day 10 vs RV16 Post-Infection Day 2	-0.053597144	0.273450684	0.393232836
ENSG00000002822	MAD1L1	IL-13 Uninfected Day 4 vs IL-13 Uninfected Day 2	-0.113784263	0.056445495	0.881493684
ENSG00000002822	MAD1L1	IL-13 Uninfected Day 7 vs IL-13 Uninfected Day 2	0.030811957	0.606046182	0.848254604
ENSG00000002822	MAD1L1	IL-13 Uninfected Day 10 vs IL-13 Uninfected Day 2	0.055912309	0.350802329	0.711638059
ENSG00000002822	MAD1L1	RV16 Post-Infection Day 4 vs IL-13 RV16 Post-Infection Day 4	-0.075151644	0.114221423	0.153176481
ENSG00000002822	MAD1L1	IL-13 Uninfected Day 4 vs IL-13 RV16 Post-Infection Day 4	-0.246662948	6.25E-06	1.40E-04
ENSG00000002822	MAD1L1	IL-13 RV16 Post-Infection Day 7 vs IL-13 RV16 Post-Infection Day 4	-0.004502119	0.925414215	0.973597187
ENSG00000002822	MAD1L1	IL-13 RV16 Post-Infection Day 10 vs IL-13 RV16 Post-Infection Day 4	-0.047458401	0.316513536	0.566969657
ENSG00000002822	MAD1L1	RV16 Post-Infection Day 7 vs RV16 Post-Infection Day 4	-0.038099392	0.421409024	0.633622628
ENSG00000002822	MAD1L1	RV16 Post-Infection Day 10 vs RV16 Post-Infection Day 4	-0.028126769	0.550414944	0.713218263
ENSG00000002822	MAD1L1	IL-13 Uninfected Day 7 vs IL-13 Uninfected Day 4	0.144596221	0.015415112	0.175116506
ENSG00000002822	MAD1L1	IL-13 Uninfected Day 10 vs IL-13 Uninfected Day 4	0.169696573	0.004586505	0.170047839
ENSG00000002822	MAD1L1	RV16 Post-Infection Day 7 vs IL-13 RV16 Post-Infection Day 7	-0.108748917	0.023606524	0.034400023
ENSG00000002822	MAD1L1	IL-13 Uninfected Day 7 vs IL-13 RV16 Post-Infection Day 7	-0.097564608	0.076420182	0.328640336
ENSG00000002822	MAD1L1	IL-13 RV16 Post-Infection Day 10 vs IL-13 RV16 Post-Infection Day 7	-0.042956282	0.368018943	0.63490141
ENSG00000002822	MAD1L1	RV16 Post-Infection Day 10 vs RV16 Post-Infection Day 7	0.009972623	0.832513627	0.936965406
ENSG00000002822	MAD1L1	IL-13 Uninfected Day 10 vs IL-13 Uninfected Day 7	0.025100352	0.675470428	0.875479431
ENSG00000002822	MAD1L1	RV16 Post-Infection Day 10 vs IL-13 RV16 Post-Infection Day 10	-0.055820013	0.235394228	0.283839153
ENSG00000002822	MAD1L1	IL-13 Uninfected Day 10 vs IL-13 RV16 Post-Infection Day 10	-0.029507975	0.589016834	0.84215966
ENSG00000002834	LASP1	Pre-Infection Day 0 vs IL-13 Pre-Infection Day 0	-0.752091626	8.41E-62	2.64E-60
ENSG00000002834	LASP1	IL-13 Uninfected Day 0 vs IL-13 Pre-Infection Day 0	6.56E-14	1	1
ENSG00000002834	LASP1	IL-13 RV16 Post-Infection Day 2 vs IL-13 Pre-Infection Day 0	-0.061488165	0.173323098	0.302044834
ENSG00000002834	LASP1	IL-13 RV16 Post-Infection Day 4 vs IL-13 Pre-Infection Day 0	0.055593457	0.215504014	0.384930651
ENSG00000002834	LASP1	IL-13 RV16 Post-Infection Day 7 vs IL-13 Pre-Infection Day 0	0.059156156	0.189858064	0.378288623
ENSG00000002834	LASP1	IL-13 RV16 Post-Infection Day 10 vs IL-13 Pre-Infection Day 0	0.030549951	0.494131557	0.654348866
ENSG00000002834	LASP1	RV16 Post-Infection Day 2 vs Pre-Infection Day 0	-0.089192253	0.032728389	0.065827349
ENSG00000002834	LASP1	RV16 Post-Infection Day 4 vs Pre-Infection Day 0	-0.01240421	0.758831637	0.850305935
ENSG00000002834	LASP1	RV16 Post-Infection Day 7 vs Pre-Infection Day 0	0.001917933	0.962256598	0.984361512
ENSG00000002834	LASP1	RV16 Post-Infection Day 10 vs Pre-Infection Day 0	0.037525566	0.351673079	0.60965054
ENSG00000002834	LASP1	IL-13 Uninfected Day 2 vs IL-13 Uninfected Day 0	0.057516597	0.23712001	0.685931617
ENSG00000002834	LASP1	IL-13 Uninfected Day 4 vs IL-13 Uninfected Day 0	0.065819095	0.179250709	0.480917471
ENSG00000002834	LASP1	IL-13 Uninfected Day 7 vs IL-13 Uninfected Day 0	0.013321227	0.784684081	0.925262103
ENSG00000002834	LASP1	IL-13 Uninfected Day 10 vs IL-13 Uninfected Day 0	-0.014806766	0.763587299	0.88059201
ENSG00000002834	LASP1	RV16 Post-Infection Day 2 vs IL-13 RV16 Post-Infection Day 2	-0.779795714	2.71E-77	1.43E-75
ENSG00000002834	LASP1	IL-13 Uninfected Day 2 vs IL-13 RV16 Post-Infection Day 2	0.119004762	0.008235788	0.026955154
ENSG00000002834	LASP1	IL-13 RV16 Post-Infection Day 4 vs IL-13 RV16 Post-Infection Day 2	0.117081622	0.003297155	0.022441478
ENSG00000002834	LASP1	IL-13 RV16 Post-Infection Day 7 vs IL-13 RV16 Post-Infection Day 2	0.120644321	0.002631277	0.011871224
ENSG00000002834	LASP1	IL-13 RV16 Post-Infection Day 10 vs IL-13 RV16 Post-Infection Day 2	0.092038115	0.020289678	0.057359679
ENSG00000002834	LASP1	RV16 Post-Infection Day 4 vs RV16 Post-Infection Day 2	0.076788043	0.066781769	0.19461462
ENSG00000002834	LASP1	RV16 Post-Infection Day 7 vs RV16 Post-Infection Day 2	0.091110186	0.030254315	0.07121902
ENSG00000002834	LASP1	RV16 Post-Infection Day 10 vs RV16 Post-Infection Day 2	0.126717819	0.002441588	0.007191741
ENSG00000002834	LASP1	IL-13 Uninfected Day 4 vs IL-13 Uninfected Day 2	0.008302498	0.865161923	0.997981473
ENSG00000002834	LASP1	IL-13 Uninfected Day 7 vs IL-13 Uninfected Day 2	-0.044195371	0.363584739	0.706242166
ENSG00000002834	LASP1	IL-13 Uninfected Day 10 vs IL-13 Uninfected Day 2	-0.072323363	0.140758168	0.502112752
ENSG00000002834	LASP1	RV16 Post-Infection Day 4 vs IL-13 RV16 Post-Infection Day 4	-0.820089294	9.21E-93	4.23E-91
ENSG00000002834	LASP1	IL-13 Uninfected Day 4 vs IL-13 RV16 Post-Infection Day 4	0.010225637	0.820657826	0.913020492
ENSG00000002834	LASP1	IL-13 RV16 Post-Infection Day 7 vs IL-13 RV16 Post-Infection Day 4	0.003562699	0.928497853	0.975191202
ENSG00000002834	LASP1	IL-13 RV16 Post-Infection Day 10 vs IL-13 RV16 Post-Infection Day 4	-0.025043507	0.523337666	0.7374262
ENSG00000002834	LASP1	RV16 Post-Infection Day 7 vs RV16 Post-Infection Day 4	0.014322143	0.724815937	0.856417632
ENSG00000002834	LASP1	RV16 Post-Infection Day 10 vs RV16 Post-Infection Day 4	0.049929777	0.217118748	0.385896049
ENSG00000002834	LASP1	IL-13 Uninfected Day 7 vs IL-13 Uninfected Day 4	-0.052497868	0.283832732	0.673441379
ENSG00000002834	LASP1	IL-13 Uninfected Day 10 vs IL-13 Uninfected Day 4	-0.08062586	0.102803075	0.615713857
ENSG00000002834	LASP1	RV16 Post-Infection Day 7 vs IL-13 RV16 Post-Infection Day 7	-0.80932985	1.16E-88	3.30E-87
ENSG00000002834	LASP1	IL-13 Uninfected Day 7 vs IL-13 RV16 Post-Infection Day 7	-0.04583493	0.309503067	0.644226824
ENSG00000002834	LASP1	IL-13 RV16 Post-Infection Day 10 vs IL-13 RV16 Post-Infection Day 7	-0.028606206	0.46857464	0.718712312
ENSG00000002834	LASP1	RV16 Post-Infection Day 10 vs RV16 Post-Infection Day 7	0.035607634	0.380089561	0.661068558
ENSG00000002834	LASP1	IL-13 Uninfected Day 10 vs IL-13 Uninfected Day 7	-0.028127992	0.56734519	0.822818499
ENSG00000002834	LASP1	RV16 Post-Infection Day 10 vs IL-13 RV16 Post-Infection Day 10	-0.745116011	4.42E-78	8.81E-77
ENSG00000002834	LASP1	IL-13 Uninfected Day 10 vs IL-13 RV16 Post-Infection Day 10	-0.045356716	0.31527219	0.672013101
ENSG00000002919	SNX11	Pre-Infection Day 0 vs IL-13 Pre-Infection Day 0	-0.362658532	5.32E-14	2.38E-13
ENSG00000002919	SNX11	IL-13 Uninfected Day 0 vs IL-13 Pre-Infection Day 0	-1.41E-13	1	1
ENSG00000002919	SNX11	IL-13 RV16 Post-Infection Day 2 vs IL-13 Pre-Infection Day 0	0.363905714	5.42E-14	1.47E-12
ENSG00000002919	SNX11	IL-13 RV16 Post-Infection Day 4 vs IL-13 Pre-Infection Day 0	0.270610408	1.62E-08	3.83E-07
ENSG00000002919	SNX11	IL-13 RV16 Post-Infection Day 7 vs IL-13 Pre-Infection Day 0	0.19152015	7.05E-05	8.15E-04
ENSG00000002919	SNX11	IL-13 RV16 Post-Infection Day 10 vs IL-13 Pre-Infection Day 0	0.14770352	0.001938294	0.009081891
ENSG00000002919	SNX11	RV16 Post-Infection Day 2 vs Pre-Infection Day 0	0.456675562	5.84E-25	1.91E-23
ENSG00000002919	SNX11	RV16 Post-Infection Day 4 vs Pre-Infection Day 0	0.338578261	2.06E-15	1.03E-13
ENSG00000002919	SNX11	RV16 Post-Infection Day 7 vs Pre-Infection Day 0	0.165287021	1.09E-04	0.002958287
ENSG00000002919	SNX11	RV16 Post-Infection Day 10 vs Pre-Infection Day 0	0.111377178	0.008697305	0.058604389
ENSG00000002919	SNX11	IL-13 Uninfected Day 2 vs IL-13 Uninfected Day 0	-0.018796513	0.718647011	0.927869723
ENSG00000002919	SNX11	IL-13 Uninfected Day 4 vs IL-13 Uninfected Day 0	0.007426864	0.887054223	0.955786235
ENSG00000002919	SNX11	IL-13 Uninfected Day 7 vs IL-13 Uninfected Day 0	0.01653072	0.751746328	0.911064437
ENSG00000002919	SNX11	IL-13 Uninfected Day 10 vs IL-13 Uninfected Day 0	0.051712733	0.325146293	0.554397848
ENSG00000002919	SNX11	RV16 Post-Infection Day 2 vs IL-13 RV16 Post-Infection Day 2	-0.269888683	1.44E-09	4.73E-09
ENSG00000002919	SNX11	IL-13 Uninfected Day 2 vs IL-13 RV16 Post-Infection Day 2	-0.382702226	2.22E-15	7.65E-14
ENSG00000002919	SNX11	IL-13 RV16 Post-Infection Day 4 vs IL-13 RV16 Post-Infection Day 2	-0.093295306	0.028141704	0.11169019
ENSG00000002919	SNX11	IL-13 RV16 Post-Infection Day 7 vs IL-13 RV16 Post-Infection Day 2	-0.172385564	5.68E-05	4.32E-04
ENSG00000002919	SNX11	IL-13 RV16 Post-Infection Day 10 vs IL-13 RV16 Post-Infection Day 2	-0.216202193	3.13E-07	3.03E-06
ENSG00000002919	SNX11	RV16 Post-Infection Day 4 vs RV16 Post-Infection Day 2	-0.118097302	0.007792664	0.039085826
ENSG00000002919	SNX11	RV16 Post-Infection Day 7 vs RV16 Post-Infection Day 2	-0.291388542	5.92E-11	8.74E-10
ENSG00000002919	SNX11	RV16 Post-Infection Day 10 vs RV16 Post-Infection Day 2	-0.345298385	6.14E-15	1.11E-13
ENSG00000002919	SNX11	IL-13 Uninfected Day 4 vs IL-13 Uninfected Day 2	0.026223377	0.615285954	0.992645697
ENSG00000002919	SNX11	IL-13 Uninfected Day 7 vs IL-13 Uninfected Day 2	0.035327233	0.498091285	0.790995811
ENSG00000002919	SNX11	IL-13 Uninfected Day 10 vs IL-13 Uninfected Day 2	0.070509246	0.178684856	0.552569888
ENSG00000002919	SNX11	RV16 Post-Infection Day 4 vs IL-13 RV16 Post-Infection Day 4	-0.294690679	3.75E-12	1.23E-11
ENSG00000002919	SNX11	IL-13 Uninfected Day 4 vs IL-13 RV16 Post-Infection Day 4	-0.263183544	3.87E-08	1.91E-06
ENSG00000002919	SNX11	IL-13 RV16 Post-Infection Day 7 vs IL-13 RV16 Post-Infection Day 4	-0.079090258	0.060873043	0.235135584
ENSG00000002919	SNX11	IL-13 RV16 Post-Infection Day 10 vs IL-13 RV16 Post-Infection Day 4	-0.122906887	0.003148969	0.026264697
ENSG00000002919	SNX11	RV16 Post-Infection Day 7 vs RV16 Post-Infection Day 4	-0.17329124	5.42E-05	7.88E-04
ENSG00000002919	SNX11	RV16 Post-Infection Day 10 vs RV16 Post-Infection Day 4	-0.227201083	1.01E-07	1.87E-06
ENSG00000002919	SNX11	IL-13 Uninfected Day 7 vs IL-13 Uninfected Day 4	0.009103856	0.861678319	0.964413905
ENSG00000002919	SNX11	IL-13 Uninfected Day 10 vs IL-13 Uninfected Day 4	0.044285869	0.399145786	0.871192899
ENSG00000002919	SNX11	RV16 Post-Infection Day 7 vs IL-13 RV16 Post-Infection Day 7	-0.388891661	1.13E-19	4.40E-19
ENSG00000002919	SNX11	IL-13 Uninfected Day 7 vs IL-13 RV16 Post-Infection Day 7	-0.174989429	2.78E-04	0.014883953
ENSG00000002919	SNX11	IL-13 RV16 Post-Infection Day 10 vs IL-13 RV16 Post-Infection Day 7	-0.043816629	0.295729845	0.566523051
ENSG00000002919	SNX11	RV16 Post-Infection Day 10 vs RV16 Post-Infection Day 7	-0.053909843	0.207152051	0.480363349
ENSG00000002919	SNX11	IL-13 Uninfected Day 10 vs IL-13 Uninfected Day 7	0.035182013	0.502675856	0.784490752
ENSG00000002919	SNX11	RV16 Post-Infection Day 10 vs IL-13 RV16 Post-Infection Day 10	-0.398984875	2.19E-21	8.82E-21
ENSG00000002919	SNX11	IL-13 Uninfected Day 10 vs IL-13 RV16 Post-Infection Day 10	-0.095990787	0.045212527	0.276685044
ENSG00000002933	TMEM176A	Pre-Infection Day 0 vs IL-13 Pre-Infection Day 0	1.069076703	3.54E-06	9.02E-06
ENSG00000002933	TMEM176A	IL-13 Uninfected Day 0 vs IL-13 Pre-Infection Day 0	3.36E-15	1	1
ENSG00000002933	TMEM176A	IL-13 RV16 Post-Infection Day 2 vs IL-13 Pre-Infection Day 0	0.83144057	3.75E-04	0.001697189
ENSG00000002933	TMEM176A	IL-13 RV16 Post-Infection Day 4 vs IL-13 Pre-Infection Day 0	0.43204958	0.062095001	0.15473496
ENSG00000002933	TMEM176A	IL-13 RV16 Post-Infection Day 7 vs IL-13 Pre-Infection Day 0	0.341414321	0.142132694	0.310399216
ENSG00000002933	TMEM176A	IL-13 RV16 Post-Infection Day 10 vs IL-13 Pre-Infection Day 0	0.917685604	7.66E-05	6.07E-04
ENSG00000002933	TMEM176A	RV16 Post-Infection Day 2 vs Pre-Infection Day 0	0.282131715	0.16533196	0.257574318
ENSG00000002933	TMEM176A	RV16 Post-Infection Day 4 vs Pre-Infection Day 0	0.046157023	0.81427549	0.886023377
ENSG00000002933	TMEM176A	RV16 Post-Infection Day 7 vs Pre-Infection Day 0	-0.052624647	0.789957511	0.911125918
ENSG00000002933	TMEM176A	RV16 Post-Infection Day 10 vs Pre-Infection Day 0	0.207526004	0.291376627	0.550052922
ENSG00000002933	TMEM176A	IL-13 Uninfected Day 2 vs IL-13 Uninfected Day 0	0.304796339	0.223674475	0.676355992
ENSG00000002933	TMEM176A	IL-13 Uninfected Day 4 vs IL-13 Uninfected Day 0	0.056762785	0.822202542	0.929870786
ENSG00000002933	TMEM176A	IL-13 Uninfected Day 7 vs IL-13 Uninfected Day 0	0.527483609	0.03588429	0.237247261
ENSG00000002933	TMEM176A	IL-13 Uninfected Day 10 vs IL-13 Uninfected Day 0	0.809504776	0.00150426	0.013707081
ENSG00000002933	TMEM176A	RV16 Post-Infection Day 2 vs IL-13 RV16 Post-Infection Day 2	0.519767847	0.013031988	0.021776111
ENSG00000002933	TMEM176A	IL-13 Uninfected Day 2 vs IL-13 RV16 Post-Infection Day 2	-0.526644231	0.023312754	0.063948866
ENSG00000002933	TMEM176A	IL-13 RV16 Post-Infection Day 4 vs IL-13 RV16 Post-Infection Day 2	-0.399390991	0.052105898	0.174351447
ENSG00000002933	TMEM176A	IL-13 RV16 Post-Infection Day 7 vs IL-13 RV16 Post-Infection Day 2	-0.49002625	0.017995988	0.058262596
ENSG00000002933	TMEM176A	IL-13 RV16 Post-Infection Day 10 vs IL-13 RV16 Post-Infection Day 2	0.086245034	0.673053587	0.794676155
ENSG00000002933	TMEM176A	RV16 Post-Infection Day 4 vs RV16 Post-Infection Day 2	-0.235974692	0.245916978	0.462253277
ENSG00000002933	TMEM176A	RV16 Post-Infection Day 7 vs RV16 Post-Infection Day 2	-0.334756361	0.102145142	0.191042026
ENSG00000002933	TMEM176A	RV16 Post-Infection Day 10 vs RV16 Post-Infection Day 2	-0.07460571	0.71393775	0.800111184
ENSG00000002933	TMEM176A	IL-13 Uninfected Day 4 vs IL-13 Uninfected Day 2	-0.248033554	0.325245368	0.972042464
ENSG00000002933	TMEM176A	IL-13 Uninfected Day 7 vs IL-13 Uninfected Day 2	0.22268727	0.373781961	0.714206312
ENSG00000002933	TMEM176A	IL-13 Uninfected Day 10 vs IL-13 Uninfected Day 2	0.504708437	0.046545158	0.298110199
ENSG00000002933	TMEM176A	RV16 Post-Infection Day 4 vs IL-13 RV16 Post-Infection Day 4	0.683184146	7.03E-04	0.001304241
ENSG00000002933	TMEM176A	IL-13 Uninfected Day 4 vs IL-13 RV16 Post-Infection Day 4	-0.375286795	0.107423513	0.267813247
ENSG00000002933	TMEM176A	IL-13 RV16 Post-Infection Day 7 vs IL-13 RV16 Post-Infection Day 4	-0.090635259	0.658205351	0.849838188
ENSG00000002933	TMEM176A	IL-13 RV16 Post-Infection Day 10 vs IL-13 RV16 Post-Infection Day 4	0.485636024	0.016903838	0.088373395
ENSG00000002933	TMEM176A	RV16 Post-Infection Day 7 vs RV16 Post-Infection Day 4	-0.09878167	0.617594064	0.790254545
ENSG00000002933	TMEM176A	RV16 Post-Infection Day 10 vs RV16 Post-Infection Day 4	0.161368981	0.412531467	0.594876999
ENSG00000002933	TMEM176A	IL-13 Uninfected Day 7 vs IL-13 Uninfected Day 4	0.470720824	0.062708295	0.361709233
ENSG00000002933	TMEM176A	IL-13 Uninfected Day 10 vs IL-13 Uninfected Day 4	0.752741991	0.003312214	0.147905909
ENSG00000002933	TMEM176A	RV16 Post-Infection Day 7 vs IL-13 RV16 Post-Infection Day 7	0.675037735	9.38E-04	0.00160551
ENSG00000002933	TMEM176A	IL-13 Uninfected Day 7 vs IL-13 RV16 Post-Infection Day 7	0.186069288	0.42314993	0.733673418
ENSG00000002933	TMEM176A	IL-13 RV16 Post-Infection Day 10 vs IL-13 RV16 Post-Infection Day 7	0.576271284	0.004860451	0.037289598
ENSG00000002933	TMEM176A	RV16 Post-Infection Day 10 vs RV16 Post-Infection Day 7	0.260150651	0.188957478	0.455759121
ENSG00000002933	TMEM176A	IL-13 Uninfected Day 10 vs IL-13 Uninfected Day 7	0.282021167	0.26614803	0.601327726
ENSG00000002933	TMEM176A	RV16 Post-Infection Day 10 vs IL-13 RV16 Post-Infection Day 10	0.358917103	0.072783691	0.096946965
ENSG00000002933	TMEM176A	IL-13 Uninfected Day 10 vs IL-13 RV16 Post-Infection Day 10	-0.108180828	0.642783227	0.868196276
ENSG00000003056	M6PR	Pre-Infection Day 0 vs IL-13 Pre-Infection Day 0	-0.079557311	0.005321734	0.009530893
ENSG00000003056	M6PR	IL-13 Uninfected Day 0 vs IL-13 Pre-Infection Day 0	-5.64E-14	1	1
ENSG00000003056	M6PR	IL-13 RV16 Post-Infection Day 2 vs IL-13 Pre-Infection Day 0	0.056456165	0.050567907	0.113311646
ENSG00000003056	M6PR	IL-13 RV16 Post-Infection Day 4 vs IL-13 Pre-Infection Day 0	0.106467545	2.04E-04	0.001427437
ENSG00000003056	M6PR	IL-13 RV16 Post-Infection Day 7 vs IL-13 Pre-Infection Day 0	0.156868953	5.29E-08	2.27E-06
ENSG00000003056	M6PR	IL-13 RV16 Post-Infection Day 10 vs IL-13 Pre-Infection Day 0	0.112533643	8.02E-05	6.32E-04
ENSG00000003056	M6PR	RV16 Post-Infection Day 2 vs Pre-Infection Day 0	0.029798716	0.247618198	0.357931519
ENSG00000003056	M6PR	RV16 Post-Infection Day 4 vs Pre-Infection Day 0	0.028064487	0.260460091	0.411406818
ENSG00000003056	M6PR	RV16 Post-Infection Day 7 vs Pre-Infection Day 0	0.039064496	0.118481216	0.361795902
ENSG00000003056	M6PR	RV16 Post-Infection Day 10 vs Pre-Infection Day 0	0.010916793	0.660786842	0.831513257
ENSG00000003056	M6PR	IL-13 Uninfected Day 2 vs IL-13 Uninfected Day 0	0.01551883	0.61809197	0.893610293
ENSG00000003056	M6PR	IL-13 Uninfected Day 4 vs IL-13 Uninfected Day 0	0.022381551	0.474743601	0.751310414
ENSG00000003056	M6PR	IL-13 Uninfected Day 7 vs IL-13 Uninfected Day 0	0.106694981	6.26E-04	0.022906368
ENSG00000003056	M6PR	IL-13 Uninfected Day 10 vs IL-13 Uninfected Day 0	0.08579457	0.00638694	0.040456462
ENSG00000003056	M6PR	RV16 Post-Infection Day 2 vs IL-13 RV16 Post-Infection Day 2	-0.10621476	5.18E-05	1.17E-04
ENSG00000003056	M6PR	IL-13 Uninfected Day 2 vs IL-13 RV16 Post-Infection Day 2	-0.040937335	0.155194975	0.285244659
ENSG00000003056	M6PR	IL-13 RV16 Post-Infection Day 4 vs IL-13 RV16 Post-Infection Day 2	0.05001138	0.049479026	0.168278658
ENSG00000003056	M6PR	IL-13 RV16 Post-Infection Day 7 vs IL-13 RV16 Post-Infection Day 2	0.100412788	8.98E-05	6.45E-04
ENSG00000003056	M6PR	IL-13 RV16 Post-Infection Day 10 vs IL-13 RV16 Post-Infection Day 2	0.056077478	0.026851434	0.072097606
ENSG00000003056	M6PR	RV16 Post-Infection Day 4 vs RV16 Post-Infection Day 2	-0.001734229	0.946499989	0.974098958
ENSG00000003056	M6PR	RV16 Post-Infection Day 7 vs RV16 Post-Infection Day 2	0.00926578	0.721024626	0.81483243
ENSG00000003056	M6PR	RV16 Post-Infection Day 10 vs RV16 Post-Infection Day 2	-0.018881923	0.464322105	0.587259747
ENSG00000003056	M6PR	IL-13 Uninfected Day 4 vs IL-13 Uninfected Day 2	0.006862721	0.826131097	0.9957416
ENSG00000003056	M6PR	IL-13 Uninfected Day 7 vs IL-13 Uninfected Day 2	0.091176151	0.003393734	0.073048874
ENSG00000003056	M6PR	IL-13 Uninfected Day 10 vs IL-13 Uninfected Day 2	0.07027574	0.025108989	0.223820475
ENSG00000003056	M6PR	RV16 Post-Infection Day 4 vs IL-13 RV16 Post-Infection Day 4	-0.157960369	3.29E-10	9.69E-10
ENSG00000003056	M6PR	IL-13 Uninfected Day 4 vs IL-13 RV16 Post-Infection Day 4	-0.084085994	0.003468164	0.021780445
ENSG00000003056	M6PR	IL-13 RV16 Post-Infection Day 7 vs IL-13 RV16 Post-Infection Day 4	0.050401408	0.046716754	0.198053062
ENSG00000003056	M6PR	IL-13 RV16 Post-Infection Day 10 vs IL-13 RV16 Post-Infection Day 4	0.006066098	0.808520495	0.912690908
ENSG00000003056	M6PR	RV16 Post-Infection Day 7 vs RV16 Post-Infection Day 4	0.011000009	0.661380656	0.818059401
ENSG00000003056	M6PR	RV16 Post-Infection Day 10 vs RV16 Post-Infection Day 4	-0.017147694	0.492307237	0.665308305
ENSG00000003056	M6PR	IL-13 Uninfected Day 7 vs IL-13 Uninfected Day 4	0.08431343	0.007062937	0.112043544
ENSG00000003056	M6PR	IL-13 Uninfected Day 10 vs IL-13 Uninfected Day 4	0.063413019	0.044390942	0.474013017
ENSG00000003056	M6PR	RV16 Post-Infection Day 7 vs IL-13 RV16 Post-Infection Day 7	-0.197361768	7.92E-15	2.57E-14
ENSG00000003056	M6PR	IL-13 Uninfected Day 7 vs IL-13 RV16 Post-Infection Day 7	-0.050173972	0.081595314	0.33850625
ENSG00000003056	M6PR	IL-13 RV16 Post-Infection Day 10 vs IL-13 RV16 Post-Infection Day 7	-0.04433531	0.078353694	0.262124888
ENSG00000003056	M6PR	RV16 Post-Infection Day 10 vs RV16 Post-Infection Day 7	-0.028147703	0.261103093	0.541235171
ENSG00000003056	M6PR	IL-13 Uninfected Day 10 vs IL-13 Uninfected Day 7	-0.020900411	0.505999566	0.787298628
ENSG00000003056	M6PR	RV16 Post-Infection Day 10 vs IL-13 RV16 Post-Infection Day 10	-0.181174161	3.83E-13	1.14E-12
ENSG00000003056	M6PR	IL-13 Uninfected Day 10 vs IL-13 RV16 Post-Infection Day 10	-0.026739073	0.353228241	0.700433576
ENSG00000003096	KLHL13	Pre-Infection Day 0 vs IL-13 Pre-Infection Day 0	0.651035563	1.65E-11	6.26E-11
ENSG00000003096	KLHL13	IL-13 Uninfected Day 0 vs IL-13 Pre-Infection Day 0	-2.48E-13	1	1
ENSG00000003096	KLHL13	IL-13 RV16 Post-Infection Day 2 vs IL-13 Pre-Infection Day 0	-0.716737513	3.84E-12	8.44E-11
ENSG00000003096	KLHL13	IL-13 RV16 Post-Infection Day 4 vs IL-13 Pre-Infection Day 0	-0.576003404	1.60E-08	3.79E-07
ENSG00000003096	KLHL13	IL-13 RV16 Post-Infection Day 7 vs IL-13 Pre-Infection Day 0	-0.444556412	1.46E-05	2.28E-04
ENSG00000003096	KLHL13	IL-13 RV16 Post-Infection Day 10 vs IL-13 Pre-Infection Day 0	-0.412942394	4.59E-05	3.93E-04
ENSG00000003096	KLHL13	RV16 Post-Infection Day 2 vs Pre-Infection Day 0	-0.686397525	3.81E-18	7.43E-17
ENSG00000003096	KLHL13	RV16 Post-Infection Day 4 vs Pre-Infection Day 0	-0.445595293	4.96E-09	7.72E-08
ENSG00000003096	KLHL13	RV16 Post-Infection Day 7 vs Pre-Infection Day 0	-0.198112811	0.009448106	0.077370131
ENSG00000003096	KLHL13	RV16 Post-Infection Day 10 vs Pre-Infection Day 0	-0.047820794	0.528445555	0.750000748
ENSG00000003096	KLHL13	IL-13 Uninfected Day 2 vs IL-13 Uninfected Day 0	-0.098267144	0.377479288	0.77882456
ENSG00000003096	KLHL13	IL-13 Uninfected Day 4 vs IL-13 Uninfected Day 0	-0.163318302	0.141745778	0.432651153
ENSG00000003096	KLHL13	IL-13 Uninfected Day 7 vs IL-13 Uninfected Day 0	-0.258325825	0.020448411	0.180410545
ENSG00000003096	KLHL13	IL-13 Uninfected Day 10 vs IL-13 Uninfected Day 0	-0.224054093	0.044916438	0.160769731
ENSG00000003096	KLHL13	RV16 Post-Infection Day 2 vs IL-13 RV16 Post-Infection Day 2	0.681375551	5.89E-15	2.64E-14
ENSG00000003096	KLHL13	IL-13 Uninfected Day 2 vs IL-13 RV16 Post-Infection Day 2	0.618470369	1.93E-09	3.09E-08
ENSG00000003096	KLHL13	IL-13 RV16 Post-Infection Day 4 vs IL-13 RV16 Post-Infection Day 2	0.140734109	0.119158102	0.302622265
ENSG00000003096	KLHL13	IL-13 RV16 Post-Infection Day 7 vs IL-13 RV16 Post-Infection Day 2	0.272181101	0.002794033	0.012493928
ENSG00000003096	KLHL13	IL-13 RV16 Post-Infection Day 10 vs IL-13 RV16 Post-Infection Day 2	0.303795119	7.11E-04	0.003246768
ENSG00000003096	KLHL13	RV16 Post-Infection Day 4 vs RV16 Post-Infection Day 2	0.240802233	0.002376481	0.015335654
ENSG00000003096	KLHL13	RV16 Post-Infection Day 7 vs RV16 Post-Infection Day 2	0.488284715	8.20E-10	1.03E-08
ENSG00000003096	KLHL13	RV16 Post-Infection Day 10 vs RV16 Post-Infection Day 2	0.638576731	6.74E-16	1.35E-14
ENSG00000003096	KLHL13	IL-13 Uninfected Day 4 vs IL-13 Uninfected Day 2	-0.065051158	0.557696946	0.98783835
ENSG00000003096	KLHL13	IL-13 Uninfected Day 7 vs IL-13 Uninfected Day 2	-0.160058681	0.150156759	0.492646496
ENSG00000003096	KLHL13	IL-13 Uninfected Day 10 vs IL-13 Uninfected Day 2	-0.125786949	0.259194627	0.641046954
ENSG00000003096	KLHL13	RV16 Post-Infection Day 4 vs IL-13 RV16 Post-Infection Day 4	0.781443674	4.75E-21	2.31E-20
ENSG00000003096	KLHL13	IL-13 Uninfected Day 4 vs IL-13 RV16 Post-Infection Day 4	0.412685102	4.71E-05	7.27E-04
ENSG00000003096	KLHL13	IL-13 RV16 Post-Infection Day 7 vs IL-13 RV16 Post-Infection Day 4	0.131446992	0.141434602	0.39095252
ENSG00000003096	KLHL13	IL-13 RV16 Post-Infection Day 10 vs IL-13 RV16 Post-Infection Day 4	0.16306101	0.064012537	0.217159006
ENSG00000003096	KLHL13	RV16 Post-Infection Day 7 vs RV16 Post-Infection Day 4	0.247482482	0.001249155	0.009533798
ENSG00000003096	KLHL13	RV16 Post-Infection Day 10 vs RV16 Post-Infection Day 4	0.397774498	1.82E-07	3.15E-06
ENSG00000003096	KLHL13	IL-13 Uninfected Day 7 vs IL-13 Uninfected Day 4	-0.095007523	0.392101012	0.757969364
ENSG00000003096	KLHL13	IL-13 Uninfected Day 10 vs IL-13 Uninfected Day 4	-0.060735791	0.585135532	0.925527896
ENSG00000003096	KLHL13	RV16 Post-Infection Day 7 vs IL-13 RV16 Post-Infection Day 7	0.897479164	1.18E-26	5.83E-26
ENSG00000003096	KLHL13	IL-13 Uninfected Day 7 vs IL-13 RV16 Post-Infection Day 7	0.186230587	0.068898178	0.311884359
ENSG00000003096	KLHL13	IL-13 RV16 Post-Infection Day 10 vs IL-13 RV16 Post-Infection Day 7	0.031614018	0.721469456	0.87491026
ENSG00000003096	KLHL13	RV16 Post-Infection Day 10 vs RV16 Post-Infection Day 7	0.150292016	0.049059694	0.211592839
ENSG00000003096	KLHL13	IL-13 Uninfected Day 10 vs IL-13 Uninfected Day 7	0.034271732	0.758609142	0.912962827
ENSG00000003096	KLHL13	RV16 Post-Infection Day 10 vs IL-13 RV16 Post-Infection Day 10	1.016157162	3.77E-35	2.29E-34
ENSG00000003096	KLHL13	IL-13 Uninfected Day 10 vs IL-13 RV16 Post-Infection Day 10	0.188888301	0.062605595	0.327514384
ENSG00000003137	CYP26B1	Pre-Infection Day 0 vs IL-13 Pre-Infection Day 0	0.353725986	0.066578725	0.098449057
ENSG00000003137	CYP26B1	IL-13 Uninfected Day 0 vs IL-13 Pre-Infection Day 0	2.57E-14	1	1
ENSG00000003137	CYP26B1	IL-13 RV16 Post-Infection Day 2 vs IL-13 Pre-Infection Day 0	-0.081288969	0.674750785	0.788786986
ENSG00000003137	CYP26B1	IL-13 RV16 Post-Infection Day 4 vs IL-13 Pre-Infection Day 0	-0.100808326	0.601555057	0.752328227
ENSG00000003137	CYP26B1	IL-13 RV16 Post-Infection Day 7 vs IL-13 Pre-Infection Day 0	-0.150524008	0.43790478	0.639336233
ENSG00000003137	CYP26B1	IL-13 RV16 Post-Infection Day 10 vs IL-13 Pre-Infection Day 0	-0.272715435	0.156564194	0.297058668
ENSG00000003137	CYP26B1	RV16 Post-Infection Day 2 vs Pre-Infection Day 0	-0.044502543	0.798139832	0.861047142
ENSG00000003137	CYP26B1	RV16 Post-Infection Day 4 vs Pre-Infection Day 0	-0.101634869	0.547474937	0.690699791
ENSG00000003137	CYP26B1	RV16 Post-Infection Day 7 vs Pre-Infection Day 0	-0.135677139	0.42470842	0.695104556
ENSG00000003137	CYP26B1	RV16 Post-Infection Day 10 vs Pre-Infection Day 0	-0.312402243	0.065103887	0.224106543
ENSG00000003137	CYP26B1	IL-13 Uninfected Day 2 vs IL-13 Uninfected Day 0	-0.019671262	0.924871215	0.983923698
ENSG00000003137	CYP26B1	IL-13 Uninfected Day 4 vs IL-13 Uninfected Day 0	-0.285530136	0.176184565	0.477215732
ENSG00000003137	CYP26B1	IL-13 Uninfected Day 7 vs IL-13 Uninfected Day 0	-0.15702346	0.452897641	0.746395823
ENSG00000003137	CYP26B1	IL-13 Uninfected Day 10 vs IL-13 Uninfected Day 0	-0.247444571	0.242982072	0.466540587
ENSG00000003137	CYP26B1	RV16 Post-Infection Day 2 vs IL-13 RV16 Post-Infection Day 2	0.390512412	0.027005984	0.042807584
ENSG00000003137	CYP26B1	IL-13 Uninfected Day 2 vs IL-13 RV16 Post-Infection Day 2	0.061617707	0.749703321	0.844078868
ENSG00000003137	CYP26B1	IL-13 RV16 Post-Infection Day 4 vs IL-13 RV16 Post-Infection Day 2	-0.019519356	0.909346381	0.961071216
ENSG00000003137	CYP26B1	IL-13 RV16 Post-Infection Day 7 vs IL-13 RV16 Post-Infection Day 2	-0.069235039	0.688145308	0.815919945
ENSG00000003137	CYP26B1	IL-13 RV16 Post-Infection Day 10 vs IL-13 RV16 Post-Infection Day 2	-0.191426466	0.26271764	0.419979298
ENSG00000003137	CYP26B1	RV16 Post-Infection Day 4 vs RV16 Post-Infection Day 2	-0.057132325	0.742675249	0.865562033
ENSG00000003137	CYP26B1	RV16 Post-Infection Day 7 vs RV16 Post-Infection Day 2	-0.091174596	0.602736656	0.722363438
ENSG00000003137	CYP26B1	RV16 Post-Infection Day 10 vs RV16 Post-Infection Day 2	-0.2678997	0.124729114	0.210750092
ENSG00000003137	CYP26B1	IL-13 Uninfected Day 4 vs IL-13 Uninfected Day 2	-0.265858874	0.206694182	0.951644492
ENSG00000003137	CYP26B1	IL-13 Uninfected Day 7 vs IL-13 Uninfected Day 2	-0.137352198	0.510404834	0.798179674
ENSG00000003137	CYP26B1	IL-13 Uninfected Day 10 vs IL-13 Uninfected Day 2	-0.227773309	0.281087003	0.659040846
ENSG00000003137	CYP26B1	RV16 Post-Infection Day 4 vs IL-13 RV16 Post-Infection Day 4	0.352899443	0.038237956	0.056085342
ENSG00000003137	CYP26B1	IL-13 Uninfected Day 4 vs IL-13 RV16 Post-Infection Day 4	-0.18472181	0.34316241	0.560551775
ENSG00000003137	CYP26B1	IL-13 RV16 Post-Infection Day 7 vs IL-13 RV16 Post-Infection Day 4	-0.049715683	0.771673428	0.908637268
ENSG00000003137	CYP26B1	IL-13 RV16 Post-Infection Day 10 vs IL-13 RV16 Post-Infection Day 4	-0.171907109	0.31106446	0.561078805
ENSG00000003137	CYP26B1	RV16 Post-Infection Day 7 vs RV16 Post-Infection Day 4	-0.034042271	0.841337411	0.923865175
ENSG00000003137	CYP26B1	RV16 Post-Infection Day 10 vs RV16 Post-Infection Day 4	-0.210767374	0.213263503	0.381175059
ENSG00000003137	CYP26B1	IL-13 Uninfected Day 7 vs IL-13 Uninfected Day 4	0.128506676	0.54228819	0.84239641
ENSG00000003137	CYP26B1	IL-13 Uninfected Day 10 vs IL-13 Uninfected Day 4	0.038085565	0.85829138	0.979027048
ENSG00000003137	CYP26B1	RV16 Post-Infection Day 7 vs IL-13 RV16 Post-Infection Day 7	0.368572855	0.032536436	0.04646625
ENSG00000003137	CYP26B1	IL-13 Uninfected Day 7 vs IL-13 RV16 Post-Infection Day 7	-0.006499451	0.973267736	0.993477964
ENSG00000003137	CYP26B1	IL-13 RV16 Post-Infection Day 10 vs IL-13 RV16 Post-Infection Day 7	-0.122191427	0.473660257	0.722732733
ENSG00000003137	CYP26B1	RV16 Post-Infection Day 10 vs RV16 Post-Infection Day 7	-0.176725104	0.299109416	0.582542615
ENSG00000003137	CYP26B1	IL-13 Uninfected Day 10 vs IL-13 Uninfected Day 7	-0.090421112	0.669171212	0.872267168
ENSG00000003137	CYP26B1	RV16 Post-Infection Day 10 vs IL-13 RV16 Post-Infection Day 10	0.314039178	0.06423682	0.08633091
ENSG00000003137	CYP26B1	IL-13 Uninfected Day 10 vs IL-13 RV16 Post-Infection Day 10	0.025270864	0.896940714	0.972771033
ENSG00000003147	ICA1	Pre-Infection Day 0 vs IL-13 Pre-Infection Day 0	-0.640231805	1.63E-38	2.37E-37
ENSG00000003147	ICA1	IL-13 Uninfected Day 0 vs IL-13 Pre-Infection Day 0	-2.30E-13	1	1
ENSG00000003147	ICA1	IL-13 RV16 Post-Infection Day 2 vs IL-13 Pre-Infection Day 0	-0.104227503	0.031025059	0.076021335
ENSG00000003147	ICA1	IL-13 RV16 Post-Infection Day 4 vs IL-13 Pre-Infection Day 0	-0.02225028	0.641938585	0.782791064
ENSG00000003147	ICA1	IL-13 RV16 Post-Infection Day 7 vs IL-13 Pre-Infection Day 0	-0.055370668	0.250041274	0.451661325
ENSG00000003147	ICA1	IL-13 RV16 Post-Infection Day 10 vs IL-13 Pre-Infection Day 0	0.065418751	0.169260119	0.313006834
ENSG00000003147	ICA1	RV16 Post-Infection Day 2 vs Pre-Infection Day 0	-0.093877347	0.04461356	0.08577286
ENSG00000003147	ICA1	RV16 Post-Infection Day 4 vs Pre-Infection Day 0	0.014693104	0.743945068	0.839517659
ENSG00000003147	ICA1	RV16 Post-Infection Day 7 vs Pre-Infection Day 0	-0.152797279	6.95E-04	0.01252901
ENSG00000003147	ICA1	RV16 Post-Infection Day 10 vs Pre-Infection Day 0	-0.096066209	0.031849601	0.141389107
ENSG00000003147	ICA1	IL-13 Uninfected Day 2 vs IL-13 Uninfected Day 0	-0.055620198	0.28534933	0.723376594
ENSG00000003147	ICA1	IL-13 Uninfected Day 4 vs IL-13 Uninfected Day 0	0.005509236	0.915839451	0.967647771
ENSG00000003147	ICA1	IL-13 Uninfected Day 7 vs IL-13 Uninfected Day 0	-0.025370873	0.626490714	0.851769901
ENSG00000003147	ICA1	IL-13 Uninfected Day 10 vs IL-13 Uninfected Day 0	0.097674776	0.062328094	0.199947141
ENSG00000003147	ICA1	RV16 Post-Infection Day 2 vs IL-13 RV16 Post-Infection Day 2	-0.629881649	1.50E-42	2.44E-41
ENSG00000003147	ICA1	IL-13 Uninfected Day 2 vs IL-13 RV16 Post-Infection Day 2	0.048607305	0.313419483	0.47585479
ENSG00000003147	ICA1	IL-13 RV16 Post-Infection Day 4 vs IL-13 RV16 Post-Infection Day 2	0.081977223	0.052981906	0.176188545
ENSG00000003147	ICA1	IL-13 RV16 Post-Infection Day 7 vs IL-13 RV16 Post-Infection Day 2	0.048856835	0.252424621	0.428213244
ENSG00000003147	ICA1	IL-13 RV16 Post-Infection Day 10 vs IL-13 RV16 Post-Infection Day 2	0.169646254	5.64E-05	3.41E-04
ENSG00000003147	ICA1	RV16 Post-Infection Day 4 vs RV16 Post-Infection Day 2	0.108570451	0.020689619	0.081772051
ENSG00000003147	ICA1	RV16 Post-Infection Day 7 vs RV16 Post-Infection Day 2	-0.058919932	0.210250733	0.335442469
ENSG00000003147	ICA1	RV16 Post-Infection Day 10 vs RV16 Post-Infection Day 2	-0.002188861	0.962657785	0.975817589
ENSG00000003147	ICA1	IL-13 Uninfected Day 4 vs IL-13 Uninfected Day 2	0.061129434	0.24005669	0.959364518
ENSG00000003147	ICA1	IL-13 Uninfected Day 7 vs IL-13 Uninfected Day 2	0.030249325	0.560933131	0.823562365
ENSG00000003147	ICA1	IL-13 Uninfected Day 10 vs IL-13 Uninfected Day 2	0.153294974	0.003366241	0.074337812
ENSG00000003147	ICA1	RV16 Post-Infection Day 4 vs IL-13 RV16 Post-Infection Day 4	-0.603288421	1.82E-43	2.00E-42
ENSG00000003147	ICA1	IL-13 Uninfected Day 4 vs IL-13 RV16 Post-Infection Day 4	0.027759517	0.561215076	0.748518292
ENSG00000003147	ICA1	IL-13 RV16 Post-Infection Day 7 vs IL-13 RV16 Post-Infection Day 4	-0.033120388	0.430783751	0.699018202
ENSG00000003147	ICA1	IL-13 RV16 Post-Infection Day 10 vs IL-13 RV16 Post-Infection Day 4	0.087669032	0.034444547	0.144285074
ENSG00000003147	ICA1	RV16 Post-Infection Day 7 vs RV16 Post-Infection Day 4	-0.167490383	2.17E-04	0.002357202
ENSG00000003147	ICA1	RV16 Post-Infection Day 10 vs RV16 Post-Infection Day 4	-0.110759313	0.013853481	0.0477182
ENSG00000003147	ICA1	IL-13 Uninfected Day 7 vs IL-13 Uninfected Day 4	-0.030880109	0.553268261	0.847271208
ENSG00000003147	ICA1	IL-13 Uninfected Day 10 vs IL-13 Uninfected Day 4	0.092165539	0.078199111	0.57069464
ENSG00000003147	ICA1	RV16 Post-Infection Day 7 vs IL-13 RV16 Post-Infection Day 7	-0.737658416	6.79E-63	9.69E-62
ENSG00000003147	ICA1	IL-13 Uninfected Day 7 vs IL-13 RV16 Post-Infection Day 7	0.029999795	0.53267543	0.804512598
ENSG00000003147	ICA1	IL-13 RV16 Post-Infection Day 10 vs IL-13 RV16 Post-Infection Day 7	0.120789419	0.003803165	0.031143954
ENSG00000003147	ICA1	RV16 Post-Infection Day 10 vs RV16 Post-Infection Day 7	0.056731071	0.208003599	0.481233458
ENSG00000003147	ICA1	IL-13 Uninfected Day 10 vs IL-13 Uninfected Day 7	0.123045649	0.01869174	0.135130582
ENSG00000003147	ICA1	RV16 Post-Infection Day 10 vs IL-13 RV16 Post-Infection Day 10	-0.801716765	9.25E-77	1.79E-75
ENSG00000003147	ICA1	IL-13 Uninfected Day 10 vs IL-13 RV16 Post-Infection Day 10	0.032256024	0.500027059	0.790984724
ENSG00000003249	DBNDD1	Pre-Infection Day 0 vs IL-13 Pre-Infection Day 0	-0.011960529	0.886909223	0.913293896
ENSG00000003249	DBNDD1	IL-13 Uninfected Day 0 vs IL-13 Pre-Infection Day 0	-8.85E-14	1	1
ENSG00000003249	DBNDD1	IL-13 RV16 Post-Infection Day 2 vs IL-13 Pre-Infection Day 0	0.26281727	0.002030277	0.007484476
ENSG00000003249	DBNDD1	IL-13 RV16 Post-Infection Day 4 vs IL-13 Pre-Infection Day 0	0.00494492	0.953041031	0.976478942
ENSG00000003249	DBNDD1	IL-13 RV16 Post-Infection Day 7 vs IL-13 Pre-Infection Day 0	0.06047497	0.474267427	0.670777993
ENSG00000003249	DBNDD1	IL-13 RV16 Post-Infection Day 10 vs IL-13 Pre-Infection Day 0	-0.011150817	0.893676665	0.939756974
ENSG00000003249	DBNDD1	RV16 Post-Infection Day 2 vs Pre-Infection Day 0	-0.006167625	0.935600258	0.960191618
ENSG00000003249	DBNDD1	RV16 Post-Infection Day 4 vs Pre-Infection Day 0	-0.057257997	0.433733339	0.59287159
ENSG00000003249	DBNDD1	RV16 Post-Infection Day 7 vs Pre-Infection Day 0	0.029057424	0.691307816	0.865684226
ENSG00000003249	DBNDD1	RV16 Post-Infection Day 10 vs Pre-Infection Day 0	-0.080605341	0.267458929	0.524375208
ENSG00000003249	DBNDD1	IL-13 Uninfected Day 2 vs IL-13 Uninfected Day 0	0.076031185	0.407633471	0.795247347
ENSG00000003249	DBNDD1	IL-13 Uninfected Day 4 vs IL-13 Uninfected Day 0	0.102776668	0.260764335	0.574755315
ENSG00000003249	DBNDD1	IL-13 Uninfected Day 7 vs IL-13 Uninfected Day 0	0.145570203	0.112953177	0.406247505
ENSG00000003249	DBNDD1	IL-13 Uninfected Day 10 vs IL-13 Uninfected Day 0	0.067360532	0.463369674	0.676148292
ENSG00000003249	DBNDD1	RV16 Post-Infection Day 2 vs IL-13 RV16 Post-Infection Day 2	-0.280945424	3.10E-04	6.47E-04
ENSG00000003249	DBNDD1	IL-13 Uninfected Day 2 vs IL-13 RV16 Post-Infection Day 2	-0.186786086	0.028046465	0.074387527
ENSG00000003249	DBNDD1	IL-13 RV16 Post-Infection Day 4 vs IL-13 RV16 Post-Infection Day 2	-0.257872351	5.14E-04	0.004987565
ENSG00000003249	DBNDD1	IL-13 RV16 Post-Infection Day 7 vs IL-13 RV16 Post-Infection Day 2	-0.2023423	0.006872557	0.026350778
ENSG00000003249	DBNDD1	IL-13 RV16 Post-Infection Day 10 vs IL-13 RV16 Post-Infection Day 2	-0.273968087	2.02E-04	0.001068725
ENSG00000003249	DBNDD1	RV16 Post-Infection Day 4 vs RV16 Post-Infection Day 2	-0.051090372	0.504951267	0.708746062
ENSG00000003249	DBNDD1	RV16 Post-Infection Day 7 vs RV16 Post-Infection Day 2	0.035225049	0.646234109	0.756325975
ENSG00000003249	DBNDD1	RV16 Post-Infection Day 10 vs RV16 Post-Infection Day 2	-0.074437716	0.329249782	0.453697274
ENSG00000003249	DBNDD1	IL-13 Uninfected Day 4 vs IL-13 Uninfected Day 2	0.026745483	0.769469119	0.994485457
ENSG00000003249	DBNDD1	IL-13 Uninfected Day 7 vs IL-13 Uninfected Day 2	0.069539018	0.448200059	0.762985868
ENSG00000003249	DBNDD1	IL-13 Uninfected Day 10 vs IL-13 Uninfected Day 2	-0.008670652	0.924657666	0.975678512
ENSG00000003249	DBNDD1	RV16 Post-Infection Day 4 vs IL-13 RV16 Post-Infection Day 4	-0.074163445	0.311142288	0.374505963
ENSG00000003249	DBNDD1	IL-13 Uninfected Day 4 vs IL-13 RV16 Post-Infection Day 4	0.097831748	0.240110641	0.451114424
ENSG00000003249	DBNDD1	IL-13 RV16 Post-Infection Day 7 vs IL-13 RV16 Post-Infection Day 4	0.05553005	0.448735016	0.713535465
ENSG00000003249	DBNDD1	IL-13 RV16 Post-Infection Day 10 vs IL-13 RV16 Post-Infection Day 4	-0.016095736	0.82338235	0.920648583
ENSG00000003249	DBNDD1	RV16 Post-Infection Day 7 vs RV16 Post-Infection Day 4	0.086315421	0.2408171	0.448273655
ENSG00000003249	DBNDD1	RV16 Post-Infection Day 10 vs RV16 Post-Infection Day 4	-0.023347345	0.749516917	0.858495073
ENSG00000003249	DBNDD1	IL-13 Uninfected Day 7 vs IL-13 Uninfected Day 4	0.042793535	0.639064504	0.886144694
ENSG00000003249	DBNDD1	IL-13 Uninfected Day 10 vs IL-13 Uninfected Day 4	-0.035416136	0.697897191	0.948721337
ENSG00000003249	DBNDD1	RV16 Post-Infection Day 7 vs IL-13 RV16 Post-Infection Day 7	-0.043378075	0.557199078	0.613271811
ENSG00000003249	DBNDD1	IL-13 Uninfected Day 7 vs IL-13 RV16 Post-Infection Day 7	0.085095233	0.313007297	0.646615075
ENSG00000003249	DBNDD1	IL-13 RV16 Post-Infection Day 10 vs IL-13 RV16 Post-Infection Day 7	-0.071625787	0.324295961	0.593266082
ENSG00000003249	DBNDD1	RV16 Post-Infection Day 10 vs RV16 Post-Infection Day 7	-0.109662766	0.133828057	0.377874331
ENSG00000003249	DBNDD1	IL-13 Uninfected Day 10 vs IL-13 Uninfected Day 7	-0.078209671	0.393511091	0.713058162
ENSG00000003249	DBNDD1	RV16 Post-Infection Day 10 vs IL-13 RV16 Post-Infection Day 10	-0.081415053	0.25985913	0.310215113
ENSG00000003249	DBNDD1	IL-13 Uninfected Day 10 vs IL-13 RV16 Post-Infection Day 10	0.078511349	0.345786535	0.695361718
ENSG00000003393	ALS2	Pre-Infection Day 0 vs IL-13 Pre-Infection Day 0	0.179018167	0.001246399	0.002432456
ENSG00000003393	ALS2	IL-13 Uninfected Day 0 vs IL-13 Pre-Infection Day 0	-1.50E-13	1	1
ENSG00000003393	ALS2	IL-13 RV16 Post-Infection Day 2 vs IL-13 Pre-Infection Day 0	-0.063272065	0.269339814	0.422652077
ENSG00000003393	ALS2	IL-13 RV16 Post-Infection Day 4 vs IL-13 Pre-Infection Day 0	-0.04813932	0.395269274	0.581500529
ENSG00000003393	ALS2	IL-13 RV16 Post-Infection Day 7 vs IL-13 Pre-Infection Day 0	0.004542011	0.936455934	0.968262132
ENSG00000003393	ALS2	IL-13 RV16 Post-Infection Day 10 vs IL-13 Pre-Infection Day 0	-0.112014474	0.04665885	0.118871601
ENSG00000003393	ALS2	RV16 Post-Infection Day 2 vs Pre-Infection Day 0	-0.144637248	0.00287215	0.007677906
ENSG00000003393	ALS2	RV16 Post-Infection Day 4 vs Pre-Infection Day 0	-0.180022821	1.18E-04	6.54E-04
ENSG00000003393	ALS2	RV16 Post-Infection Day 7 vs Pre-Infection Day 0	-0.154194375	9.93E-04	0.016284997
ENSG00000003393	ALS2	RV16 Post-Infection Day 10 vs Pre-Infection Day 0	-0.130964706	0.004887813	0.039664403
ENSG00000003393	ALS2	IL-13 Uninfected Day 2 vs IL-13 Uninfected Day 0	-0.017173154	0.781166664	0.948727206
ENSG00000003393	ALS2	IL-13 Uninfected Day 4 vs IL-13 Uninfected Day 0	-0.039052219	0.527387619	0.781055507
ENSG00000003393	ALS2	IL-13 Uninfected Day 7 vs IL-13 Uninfected Day 0	-0.015840365	0.79797759	0.931715446
ENSG00000003393	ALS2	IL-13 Uninfected Day 10 vs IL-13 Uninfected Day 0	-0.225776973	2.78E-04	0.003763198
ENSG00000003393	ALS2	RV16 Post-Infection Day 2 vs IL-13 RV16 Post-Infection Day 2	0.097652984	0.05456375	0.081382452
ENSG00000003393	ALS2	IL-13 Uninfected Day 2 vs IL-13 RV16 Post-Infection Day 2	0.046098911	0.420009332	0.582168915
ENSG00000003393	ALS2	IL-13 RV16 Post-Infection Day 4 vs IL-13 RV16 Post-Infection Day 2	0.015132745	0.763132129	0.888846661
ENSG00000003393	ALS2	IL-13 RV16 Post-Infection Day 7 vs IL-13 RV16 Post-Infection Day 2	0.067814075	0.180228584	0.339992422
ENSG00000003393	ALS2	IL-13 RV16 Post-Infection Day 10 vs IL-13 RV16 Post-Infection Day 2	-0.048742409	0.328652177	0.492646743
ENSG00000003393	ALS2	RV16 Post-Infection Day 4 vs RV16 Post-Infection Day 2	-0.035385573	0.46736239	0.678712402
ENSG00000003393	ALS2	RV16 Post-Infection Day 7 vs RV16 Post-Infection Day 2	-0.009557127	0.844786973	0.902516782
ENSG00000003393	ALS2	RV16 Post-Infection Day 10 vs RV16 Post-Infection Day 2	0.013672543	0.778169984	0.847992301
ENSG00000003393	ALS2	IL-13 Uninfected Day 4 vs IL-13 Uninfected Day 2	-0.021879065	0.722797036	0.99428565
ENSG00000003393	ALS2	IL-13 Uninfected Day 7 vs IL-13 Uninfected Day 2	0.001332789	0.982784333	0.995048661
ENSG00000003393	ALS2	IL-13 Uninfected Day 10 vs IL-13 Uninfected Day 2	-0.208603819	7.63E-04	0.029449918
ENSG00000003393	ALS2	RV16 Post-Infection Day 4 vs IL-13 RV16 Post-Infection Day 4	0.047134666	0.328517603	0.393340275
ENSG00000003393	ALS2	IL-13 Uninfected Day 4 vs IL-13 RV16 Post-Infection Day 4	0.009087101	0.872066669	0.939620999
ENSG00000003393	ALS2	IL-13 RV16 Post-Infection Day 7 vs IL-13 RV16 Post-Infection Day 4	0.052681331	0.289631287	0.575029446
ENSG00000003393	ALS2	IL-13 RV16 Post-Infection Day 10 vs IL-13 RV16 Post-Infection Day 4	-0.063875154	0.192587009	0.423147133
ENSG00000003393	ALS2	RV16 Post-Infection Day 7 vs RV16 Post-Infection Day 4	0.025828446	0.583075267	0.765484584
ENSG00000003393	ALS2	RV16 Post-Infection Day 10 vs RV16 Post-Infection Day 4	0.049058115	0.294257985	0.47396177
ENSG00000003393	ALS2	IL-13 Uninfected Day 7 vs IL-13 Uninfected Day 4	0.023211854	0.706889222	0.911514151
ENSG00000003393	ALS2	IL-13 Uninfected Day 10 vs IL-13 Uninfected Day 4	-0.186724754	0.002569495	0.129799646
ENSG00000003393	ALS2	RV16 Post-Infection Day 7 vs IL-13 RV16 Post-Infection Day 7	0.020281782	0.677304529	0.72401982
ENSG00000003393	ALS2	IL-13 Uninfected Day 7 vs IL-13 RV16 Post-Infection Day 7	-0.020382375	0.72017172	0.900821921
ENSG00000003393	ALS2	IL-13 RV16 Post-Infection Day 10 vs IL-13 RV16 Post-Infection Day 7	-0.116556485	0.018240168	0.097375268
ENSG00000003393	ALS2	RV16 Post-Infection Day 10 vs RV16 Post-Infection Day 7	0.023229669	0.619978126	0.831145
ENSG00000003393	ALS2	IL-13 Uninfected Day 10 vs IL-13 Uninfected Day 7	-0.209936608	7.11E-04	0.014376555
ENSG00000003393	ALS2	RV16 Post-Infection Day 10 vs IL-13 RV16 Post-Infection Day 10	0.160067935	7.96E-04	0.001355511
ENSG00000003393	ALS2	IL-13 Uninfected Day 10 vs IL-13 RV16 Post-Infection Day 10	-0.113762499	0.043956227	0.273605084
ENSG00000003400	CASP10	Pre-Infection Day 0 vs IL-13 Pre-Infection Day 0	0.325815079	3.35E-05	7.78E-05
ENSG00000003400	CASP10	IL-13 Uninfected Day 0 vs IL-13 Pre-Infection Day 0	-9.71E-14	1	1
ENSG00000003400	CASP10	IL-13 RV16 Post-Infection Day 2 vs IL-13 Pre-Infection Day 0	0.580535016	3.58E-12	7.91E-11
ENSG00000003400	CASP10	IL-13 RV16 Post-Infection Day 4 vs IL-13 Pre-Infection Day 0	0.203703058	0.013233605	0.046433953
ENSG00000003400	CASP10	IL-13 RV16 Post-Infection Day 7 vs IL-13 Pre-Infection Day 0	0.039937446	0.62930929	0.790794829
ENSG00000003400	CASP10	IL-13 RV16 Post-Infection Day 10 vs IL-13 Pre-Infection Day 0	0.064352695	0.430859717	0.601506808
ENSG00000003400	CASP10	RV16 Post-Infection Day 2 vs Pre-Infection Day 0	0.751224142	1.41E-30	6.16E-29
ENSG00000003400	CASP10	RV16 Post-Infection Day 4 vs Pre-Infection Day 0	0.363078665	6.94E-09	1.06E-07
ENSG00000003400	CASP10	RV16 Post-Infection Day 7 vs Pre-Infection Day 0	0.154819407	0.013569949	0.09775322
ENSG00000003400	CASP10	RV16 Post-Infection Day 10 vs Pre-Infection Day 0	0.174075673	0.005213934	0.041551167
ENSG00000003400	CASP10	IL-13 Uninfected Day 2 vs IL-13 Uninfected Day 0	-0.127523813	0.156977741	0.606241009
ENSG00000003400	CASP10	IL-13 Uninfected Day 4 vs IL-13 Uninfected Day 0	-0.071189641	0.427374952	0.718924745
ENSG00000003400	CASP10	IL-13 Uninfected Day 7 vs IL-13 Uninfected Day 0	0.019577844	0.82802403	0.941876606
ENSG00000003400	CASP10	IL-13 Uninfected Day 10 vs IL-13 Uninfected Day 0	0.042673378	0.63599525	0.799445041
ENSG00000003400	CASP10	RV16 Post-Infection Day 2 vs IL-13 RV16 Post-Infection Day 2	0.496504205	3.50E-12	1.36E-11
ENSG00000003400	CASP10	IL-13 Uninfected Day 2 vs IL-13 RV16 Post-Infection Day 2	-0.708058829	2.08E-17	8.66E-16
ENSG00000003400	CASP10	IL-13 RV16 Post-Infection Day 4 vs IL-13 RV16 Post-Infection Day 2	-0.376831958	2.36E-07	6.58E-06
ENSG00000003400	CASP10	IL-13 RV16 Post-Infection Day 7 vs IL-13 RV16 Post-Infection Day 2	-0.54059757	2.00E-13	6.65E-12
ENSG00000003400	CASP10	IL-13 RV16 Post-Infection Day 10 vs IL-13 RV16 Post-Infection Day 2	-0.516182321	1.03E-12	2.22E-11
ENSG00000003400	CASP10	RV16 Post-Infection Day 4 vs RV16 Post-Infection Day 2	-0.388145477	3.10E-09	9.61E-08
ENSG00000003400	CASP10	RV16 Post-Infection Day 7 vs RV16 Post-Infection Day 2	-0.596404735	1.09E-19	4.43E-18
ENSG00000003400	CASP10	RV16 Post-Infection Day 10 vs RV16 Post-Infection Day 2	-0.577148469	9.74E-19	2.65E-17
ENSG00000003400	CASP10	IL-13 Uninfected Day 4 vs IL-13 Uninfected Day 2	0.056334172	0.529349677	0.98783835
ENSG00000003400	CASP10	IL-13 Uninfected Day 7 vs IL-13 Uninfected Day 2	0.147101657	0.102095923	0.413629221
ENSG00000003400	CASP10	IL-13 Uninfected Day 10 vs IL-13 Uninfected Day 2	0.170197191	0.058613823	0.333859212
ENSG00000003400	CASP10	RV16 Post-Infection Day 4 vs IL-13 RV16 Post-Infection Day 4	0.485190686	6.33E-13	2.16E-12
ENSG00000003400	CASP10	IL-13 Uninfected Day 4 vs IL-13 RV16 Post-Infection Day 4	-0.2748927	7.52E-04	0.006587521
ENSG00000003400	CASP10	IL-13 RV16 Post-Infection Day 7 vs IL-13 RV16 Post-Infection Day 4	-0.163765612	0.022868323	0.123366529
ENSG00000003400	CASP10	IL-13 RV16 Post-Infection Day 10 vs IL-13 RV16 Post-Infection Day 4	-0.139350363	0.04906407	0.181393471
ENSG00000003400	CASP10	RV16 Post-Infection Day 7 vs RV16 Post-Infection Day 4	-0.208259258	9.58E-04	0.007714754
ENSG00000003400	CASP10	RV16 Post-Infection Day 10 vs RV16 Post-Infection Day 4	-0.189002992	0.002567028	0.011958506
ENSG00000003400	CASP10	IL-13 Uninfected Day 7 vs IL-13 Uninfected Day 4	0.090767485	0.310821299	0.696434766
ENSG00000003400	CASP10	IL-13 Uninfected Day 10 vs IL-13 Uninfected Day 4	0.11386302	0.203674281	0.748699554
ENSG00000003400	CASP10	RV16 Post-Infection Day 7 vs IL-13 RV16 Post-Infection Day 7	0.44069704	1.01E-10	2.73E-10
ENSG00000003400	CASP10	IL-13 Uninfected Day 7 vs IL-13 RV16 Post-Infection Day 7	-0.020359603	0.805257444	0.932678374
ENSG00000003400	CASP10	IL-13 RV16 Post-Infection Day 10 vs IL-13 RV16 Post-Infection Day 7	0.024415249	0.732199004	0.881113444
ENSG00000003400	CASP10	RV16 Post-Infection Day 10 vs RV16 Post-Infection Day 7	0.019256266	0.758805346	0.905179574
ENSG00000003400	CASP10	IL-13 Uninfected Day 10 vs IL-13 Uninfected Day 7	0.023095534	0.7974251	0.927071853
ENSG00000003400	CASP10	RV16 Post-Infection Day 10 vs IL-13 RV16 Post-Infection Day 10	0.435538057	6.06E-11	1.63E-10
ENSG00000003400	CASP10	IL-13 Uninfected Day 10 vs IL-13 RV16 Post-Infection Day 10	-0.021679317	0.790406298	0.934668457
ENSG00000003402	CFLAR	Pre-Infection Day 0 vs IL-13 Pre-Infection Day 0	0.228696243	1.91E-06	4.98E-06
ENSG00000003402	CFLAR	IL-13 Uninfected Day 0 vs IL-13 Pre-Infection Day 0	-1.53E-13	1	1
ENSG00000003402	CFLAR	IL-13 RV16 Post-Infection Day 2 vs IL-13 Pre-Infection Day 0	0.62656151	1.54E-37	1.78E-35
ENSG00000003402	CFLAR	IL-13 RV16 Post-Infection Day 4 vs IL-13 Pre-Infection Day 0	0.116162836	0.016737794	0.056064328
ENSG00000003402	CFLAR	IL-13 RV16 Post-Infection Day 7 vs IL-13 Pre-Infection Day 0	0.057838675	0.236152411	0.435577256
ENSG00000003402	CFLAR	IL-13 RV16 Post-Infection Day 10 vs IL-13 Pre-Infection Day 0	-0.002862059	0.952774975	0.973041798
ENSG00000003402	CFLAR	RV16 Post-Infection Day 2 vs Pre-Infection Day 0	0.576331378	2.38E-41	1.66E-39
ENSG00000003402	CFLAR	RV16 Post-Infection Day 4 vs Pre-Infection Day 0	0.124437095	0.002645314	0.009980326
ENSG00000003402	CFLAR	RV16 Post-Infection Day 7 vs Pre-Infection Day 0	0.029656003	0.47537435	0.732897462
ENSG00000003402	CFLAR	RV16 Post-Infection Day 10 vs Pre-Infection Day 0	-0.031486032	0.446066047	0.691537129
ENSG00000003402	CFLAR	IL-13 Uninfected Day 2 vs IL-13 Uninfected Day 0	-0.008970246	0.864715251	0.969605168
ENSG00000003402	CFLAR	IL-13 Uninfected Day 4 vs IL-13 Uninfected Day 0	-0.01756689	0.740184882	0.894853684
ENSG00000003402	CFLAR	IL-13 Uninfected Day 7 vs IL-13 Uninfected Day 0	0.071729926	0.173991969	0.496586808
ENSG00000003402	CFLAR	IL-13 Uninfected Day 10 vs IL-13 Uninfected Day 0	0.002077498	0.968861083	0.984894137
ENSG00000003402	CFLAR	RV16 Post-Infection Day 2 vs IL-13 RV16 Post-Infection Day 2	0.178466112	4.84E-05	1.10E-04
ENSG00000003402	CFLAR	IL-13 Uninfected Day 2 vs IL-13 RV16 Post-Infection Day 2	-0.635531756	9.06E-39	1.10E-36
ENSG00000003402	CFLAR	IL-13 RV16 Post-Infection Day 4 vs IL-13 RV16 Post-Infection Day 2	-0.510398674	2.37E-32	2.95E-29
ENSG00000003402	CFLAR	IL-13 RV16 Post-Infection Day 7 vs IL-13 RV16 Post-Infection Day 2	-0.568722835	3.25E-39	7.62E-37
ENSG00000003402	CFLAR	IL-13 RV16 Post-Infection Day 10 vs IL-13 RV16 Post-Infection Day 2	-0.629423568	1.02E-48	2.96E-46
ENSG00000003402	CFLAR	RV16 Post-Infection Day 4 vs RV16 Post-Infection Day 2	-0.451894283	5.46E-26	9.29E-24
ENSG00000003402	CFLAR	RV16 Post-Infection Day 7 vs RV16 Post-Infection Day 2	-0.546675375	6.53E-37	6.99E-35
ENSG00000003402	CFLAR	RV16 Post-Infection Day 10 vs RV16 Post-Infection Day 2	-0.60781741	1.13E-45	1.29E-43
ENSG00000003402	CFLAR	IL-13 Uninfected Day 4 vs IL-13 Uninfected Day 2	-0.008596645	0.870795548	0.997981473
ENSG00000003402	CFLAR	IL-13 Uninfected Day 7 vs IL-13 Uninfected Day 2	0.080700171	0.125258511	0.454807687
ENSG00000003402	CFLAR	IL-13 Uninfected Day 10 vs IL-13 Uninfected Day 2	0.011047744	0.83512162	0.95140852
ENSG00000003402	CFLAR	RV16 Post-Infection Day 4 vs IL-13 RV16 Post-Infection Day 4	0.236970502	1.85E-08	4.89E-08
ENSG00000003402	CFLAR	IL-13 Uninfected Day 4 vs IL-13 RV16 Post-Infection Day 4	-0.133729726	0.006066486	0.033378061
ENSG00000003402	CFLAR	IL-13 RV16 Post-Infection Day 7 vs IL-13 RV16 Post-Infection Day 4	-0.058324161	0.173796633	0.438280836
ENSG00000003402	CFLAR	IL-13 RV16 Post-Infection Day 10 vs IL-13 RV16 Post-Infection Day 4	-0.119024894	0.004959734	0.036760249
ENSG00000003402	CFLAR	RV16 Post-Infection Day 7 vs RV16 Post-Infection Day 4	-0.094781092	0.022951151	0.088132868
ENSG00000003402	CFLAR	RV16 Post-Infection Day 10 vs RV16 Post-Infection Day 4	-0.155923127	1.69E-04	0.001200052
ENSG00000003402	CFLAR	IL-13 Uninfected Day 7 vs IL-13 Uninfected Day 4	0.089296816	0.091704681	0.427329537
ENSG00000003402	CFLAR	IL-13 Uninfected Day 10 vs IL-13 Uninfected Day 4	0.019644389	0.712811569	0.952233711
ENSG00000003402	CFLAR	RV16 Post-Infection Day 7 vs IL-13 RV16 Post-Infection Day 7	0.200513571	2.50E-06	5.25E-06
ENSG00000003402	CFLAR	IL-13 Uninfected Day 7 vs IL-13 RV16 Post-Infection Day 7	0.013891251	0.775884327	0.922716492
ENSG00000003402	CFLAR	IL-13 RV16 Post-Infection Day 10 vs IL-13 RV16 Post-Infection Day 7	-0.060700733	0.154333823	0.395620164
ENSG00000003402	CFLAR	RV16 Post-Infection Day 10 vs RV16 Post-Infection Day 7	-0.061142035	0.141560741	0.389834647
ENSG00000003402	CFLAR	IL-13 Uninfected Day 10 vs IL-13 Uninfected Day 7	-0.069652428	0.190126664	0.51125943
ENSG00000003402	CFLAR	RV16 Post-Infection Day 10 vs IL-13 RV16 Post-Infection Day 10	0.20007227	1.74E-06	3.62E-06
ENSG00000003402	CFLAR	IL-13 Uninfected Day 10 vs IL-13 RV16 Post-Infection Day 10	0.004939557	0.919361737	0.977925201
ENSG00000003436	TFPI	Pre-Infection Day 0 vs IL-13 Pre-Infection Day 0	0.426388898	1.29E-06	3.40E-06
ENSG00000003436	TFPI	IL-13 Uninfected Day 0 vs IL-13 Pre-Infection Day 0	7.83E-14	1	1
ENSG00000003436	TFPI	IL-13 RV16 Post-Infection Day 2 vs IL-13 Pre-Infection Day 0	0.033894289	0.710152176	0.813349151
ENSG00000003436	TFPI	IL-13 RV16 Post-Infection Day 4 vs IL-13 Pre-Infection Day 0	0.028123812	0.754757372	0.859004034
ENSG00000003436	TFPI	IL-13 RV16 Post-Infection Day 7 vs IL-13 Pre-Infection Day 0	-0.043975382	0.627435862	0.789275006
ENSG00000003436	TFPI	IL-13 RV16 Post-Infection Day 10 vs IL-13 Pre-Infection Day 0	0.17032457	0.057006139	0.138301702
ENSG00000003436	TFPI	RV16 Post-Infection Day 2 vs Pre-Infection Day 0	-0.271772832	3.88E-04	0.001263735
ENSG00000003436	TFPI	RV16 Post-Infection Day 4 vs Pre-Infection Day 0	-0.241255893	0.001048855	0.004481824
ENSG00000003436	TFPI	RV16 Post-Infection Day 7 vs Pre-Infection Day 0	-0.109566293	0.137051738	0.391144305
ENSG00000003436	TFPI	RV16 Post-Infection Day 10 vs Pre-Infection Day 0	-0.174631325	0.017078563	0.093363199
ENSG00000003436	TFPI	IL-13 Uninfected Day 2 vs IL-13 Uninfected Day 0	0.081216992	0.408902477	0.795905169
ENSG00000003436	TFPI	IL-13 Uninfected Day 4 vs IL-13 Uninfected Day 0	0.115098403	0.240532265	0.551596547
ENSG00000003436	TFPI	IL-13 Uninfected Day 7 vs IL-13 Uninfected Day 0	0.12384282	0.208215902	0.531975668
ENSG00000003436	TFPI	IL-13 Uninfected Day 10 vs IL-13 Uninfected Day 0	0.196495865	0.046222044	0.163675651
ENSG00000003436	TFPI	RV16 Post-Infection Day 2 vs IL-13 RV16 Post-Infection Day 2	0.120721776	0.134141375	0.183762316
ENSG00000003436	TFPI	IL-13 Uninfected Day 2 vs IL-13 RV16 Post-Infection Day 2	0.047322703	0.603194038	0.733792265
ENSG00000003436	TFPI	IL-13 RV16 Post-Infection Day 4 vs IL-13 RV16 Post-Infection Day 2	-0.005770478	0.942256976	0.976339214
ENSG00000003436	TFPI	IL-13 RV16 Post-Infection Day 7 vs IL-13 RV16 Post-Infection Day 2	-0.077869672	0.332293715	0.515331374
ENSG00000003436	TFPI	IL-13 RV16 Post-Infection Day 10 vs IL-13 RV16 Post-Infection Day 2	0.136430281	0.084705774	0.179859299
ENSG00000003436	TFPI	RV16 Post-Infection Day 4 vs RV16 Post-Infection Day 2	0.030516939	0.691369981	0.834336985
ENSG00000003436	TFPI	RV16 Post-Infection Day 7 vs RV16 Post-Infection Day 2	0.162206539	0.035238358	0.080672434
ENSG00000003436	TFPI	RV16 Post-Infection Day 10 vs RV16 Post-Infection Day 2	0.097141507	0.204698486	0.312341989
ENSG00000003436	TFPI	IL-13 Uninfected Day 4 vs IL-13 Uninfected Day 2	0.033881411	0.729304178	0.99428565
ENSG00000003436	TFPI	IL-13 Uninfected Day 7 vs IL-13 Uninfected Day 2	0.042625828	0.664332306	0.878063495
ENSG00000003436	TFPI	IL-13 Uninfected Day 10 vs IL-13 Uninfected Day 2	0.115278873	0.241242895	0.621615387
ENSG00000003436	TFPI	RV16 Post-Infection Day 4 vs IL-13 RV16 Post-Infection Day 4	0.157009194	0.039378619	0.057617249
ENSG00000003436	TFPI	IL-13 Uninfected Day 4 vs IL-13 RV16 Post-Infection Day 4	0.086974592	0.331000142	0.548116107
ENSG00000003436	TFPI	IL-13 RV16 Post-Infection Day 7 vs IL-13 RV16 Post-Infection Day 4	-0.072099194	0.36016027	0.638936652
ENSG00000003436	TFPI	IL-13 RV16 Post-Infection Day 10 vs IL-13 RV16 Post-Infection Day 4	0.142200758	0.066768525	0.223414036
ENSG00000003436	TFPI	RV16 Post-Infection Day 7 vs RV16 Post-Infection Day 4	0.1316896	0.075448558	0.207485641
ENSG00000003436	TFPI	RV16 Post-Infection Day 10 vs RV16 Post-Infection Day 4	0.066624568	0.365571986	0.54969257
ENSG00000003436	TFPI	IL-13 Uninfected Day 7 vs IL-13 Uninfected Day 4	0.008744417	0.928850636	0.984367894
ENSG00000003436	TFPI	IL-13 Uninfected Day 10 vs IL-13 Uninfected Day 4	0.081397462	0.406521258	0.873466356
ENSG00000003436	TFPI	RV16 Post-Infection Day 7 vs IL-13 RV16 Post-Infection Day 7	0.360797987	2.79E-06	5.84E-06
ENSG00000003436	TFPI	IL-13 Uninfected Day 7 vs IL-13 RV16 Post-Infection Day 7	0.167818202	0.063546567	0.298526665
ENSG00000003436	TFPI	IL-13 RV16 Post-Infection Day 10 vs IL-13 RV16 Post-Infection Day 7	0.214299952	0.006102009	0.044472038
ENSG00000003436	TFPI	RV16 Post-Infection Day 10 vs RV16 Post-Infection Day 7	-0.065065032	0.377277424	0.657966292
ENSG00000003436	TFPI	IL-13 Uninfected Day 10 vs IL-13 Uninfected Day 7	0.072653045	0.460210105	0.758783063
ENSG00000003436	TFPI	RV16 Post-Infection Day 10 vs IL-13 RV16 Post-Infection Day 10	0.081433003	0.279429613	0.331181149
ENSG00000003436	TFPI	IL-13 Uninfected Day 10 vs IL-13 RV16 Post-Infection Day 10	0.026171295	0.769961032	0.926294312
ENSG00000003509	NDUFAF7	Pre-Infection Day 0 vs IL-13 Pre-Infection Day 0	-0.011969203	0.8679324	0.897928144
ENSG00000003509	NDUFAF7	IL-13 Uninfected Day 0 vs IL-13 Pre-Infection Day 0	-2.94E-14	1	1
ENSG00000003509	NDUFAF7	IL-13 RV16 Post-Infection Day 2 vs IL-13 Pre-Infection Day 0	-0.038383077	0.605170473	0.735112042
ENSG00000003509	NDUFAF7	IL-13 RV16 Post-Infection Day 4 vs IL-13 Pre-Infection Day 0	0.078944637	0.280214385	0.459817839
ENSG00000003509	NDUFAF7	IL-13 RV16 Post-Infection Day 7 vs IL-13 Pre-Infection Day 0	-0.071876443	0.328530301	0.5368674
ENSG00000003509	NDUFAF7	IL-13 RV16 Post-Infection Day 10 vs IL-13 Pre-Infection Day 0	0.055492695	0.444767358	0.613819205
ENSG00000003509	NDUFAF7	RV16 Post-Infection Day 2 vs Pre-Infection Day 0	0.002685461	0.966406964	0.979433767
ENSG00000003509	NDUFAF7	RV16 Post-Infection Day 4 vs Pre-Infection Day 0	0.111148242	0.068759403	0.149134006
ENSG00000003509	NDUFAF7	RV16 Post-Infection Day 7 vs Pre-Infection Day 0	0.075767751	0.214899773	0.494623431
ENSG00000003509	NDUFAF7	RV16 Post-Infection Day 10 vs Pre-Infection Day 0	0.06737088	0.266828319	0.523617943
ENSG00000003509	NDUFAF7	IL-13 Uninfected Day 2 vs IL-13 Uninfected Day 0	-0.13876338	0.084351221	0.489042701
ENSG00000003509	NDUFAF7	IL-13 Uninfected Day 4 vs IL-13 Uninfected Day 0	-0.037136555	0.64203313	0.847014246
ENSG00000003509	NDUFAF7	IL-13 Uninfected Day 7 vs IL-13 Uninfected Day 0	-0.002834035	0.971868396	0.991655672
ENSG00000003509	NDUFAF7	IL-13 Uninfected Day 10 vs IL-13 Uninfected Day 0	0.053096058	0.50851573	0.708688868
ENSG00000003509	NDUFAF7	RV16 Post-Infection Day 2 vs IL-13 RV16 Post-Infection Day 2	0.029099335	0.661747965	0.726610233
ENSG00000003509	NDUFAF7	IL-13 Uninfected Day 2 vs IL-13 RV16 Post-Infection Day 2	-0.100380304	0.175894289	0.312763303
ENSG00000003509	NDUFAF7	IL-13 RV16 Post-Infection Day 4 vs IL-13 RV16 Post-Infection Day 2	0.117327714	0.070577757	0.214395239
ENSG00000003509	NDUFAF7	IL-13 RV16 Post-Infection Day 7 vs IL-13 RV16 Post-Infection Day 2	-0.033493366	0.608614677	0.761276939
ENSG00000003509	NDUFAF7	IL-13 RV16 Post-Infection Day 10 vs IL-13 RV16 Post-Infection Day 2	0.093875772	0.144888999	0.272214165
ENSG00000003509	NDUFAF7	RV16 Post-Infection Day 4 vs RV16 Post-Infection Day 2	0.108462781	0.090348007	0.239500742
ENSG00000003509	NDUFAF7	RV16 Post-Infection Day 7 vs RV16 Post-Infection Day 2	0.073082291	0.25434865	0.387662259
ENSG00000003509	NDUFAF7	RV16 Post-Infection Day 10 vs RV16 Post-Infection Day 2	0.06468542	0.310149504	0.433324697
ENSG00000003509	NDUFAF7	IL-13 Uninfected Day 4 vs IL-13 Uninfected Day 2	0.101626826	0.202808998	0.951644492
ENSG00000003509	NDUFAF7	IL-13 Uninfected Day 7 vs IL-13 Uninfected Day 2	0.135929346	0.090372352	0.393436648
ENSG00000003509	NDUFAF7	IL-13 Uninfected Day 10 vs IL-13 Uninfected Day 2	0.191859438	0.016747147	0.179402009
ENSG00000003509	NDUFAF7	RV16 Post-Infection Day 4 vs IL-13 RV16 Post-Infection Day 4	0.020234402	0.746104016	0.790459404
ENSG00000003509	NDUFAF7	IL-13 Uninfected Day 4 vs IL-13 RV16 Post-Infection Day 4	-0.116081192	0.108912948	0.270151573
ENSG00000003509	NDUFAF7	IL-13 RV16 Post-Infection Day 7 vs IL-13 RV16 Post-Infection Day 4	-0.15082108	0.018450155	0.106580193
ENSG00000003509	NDUFAF7	IL-13 RV16 Post-Infection Day 10 vs IL-13 RV16 Post-Infection Day 4	-0.023451942	0.709415211	0.860407249
ENSG00000003509	NDUFAF7	RV16 Post-Infection Day 7 vs RV16 Post-Infection Day 4	-0.03538049	0.56469962	0.751244289
ENSG00000003509	NDUFAF7	RV16 Post-Infection Day 10 vs RV16 Post-Infection Day 4	-0.043777361	0.473257663	0.64933096
ENSG00000003509	NDUFAF7	IL-13 Uninfected Day 7 vs IL-13 Uninfected Day 4	0.03430252	0.667102703	0.895285611
ENSG00000003509	NDUFAF7	IL-13 Uninfected Day 10 vs IL-13 Uninfected Day 4	0.090232613	0.257452893	0.78822444
ENSG00000003509	NDUFAF7	RV16 Post-Infection Day 7 vs IL-13 RV16 Post-Infection Day 7	0.135674991	0.031508277	0.045093519
ENSG00000003509	NDUFAF7	IL-13 Uninfected Day 7 vs IL-13 RV16 Post-Infection Day 7	0.069042408	0.346946304	0.673842004
ENSG00000003509	NDUFAF7	IL-13 RV16 Post-Infection Day 10 vs IL-13 RV16 Post-Infection Day 7	0.127369138	0.044688676	0.181368929
ENSG00000003509	NDUFAF7	RV16 Post-Infection Day 10 vs RV16 Post-Infection Day 7	-0.008396871	0.890605722	0.9597761
ENSG00000003509	NDUFAF7	IL-13 Uninfected Day 10 vs IL-13 Uninfected Day 7	0.055930092	0.485209028	0.77327481
ENSG00000003509	NDUFAF7	RV16 Post-Infection Day 10 vs IL-13 RV16 Post-Infection Day 10	-9.10E-05	0.998821318	0.999068535
ENSG00000003509	NDUFAF7	IL-13 Uninfected Day 10 vs IL-13 RV16 Post-Infection Day 10	-0.002396637	0.97358906	0.992805681
ENSG00000003756	RBM5	Pre-Infection Day 0 vs IL-13 Pre-Infection Day 0	0.126237944	0.005857024	0.010438676
ENSG00000003756	RBM5	IL-13 Uninfected Day 0 vs IL-13 Pre-Infection Day 0	1.26E-13	1	1
ENSG00000003756	RBM5	IL-13 RV16 Post-Infection Day 2 vs IL-13 Pre-Infection Day 0	0.100986674	0.032512405	0.078925218
ENSG00000003756	RBM5	IL-13 RV16 Post-Infection Day 4 vs IL-13 Pre-Infection Day 0	-0.016765428	0.719791953	0.835274222
ENSG00000003756	RBM5	IL-13 RV16 Post-Infection Day 7 vs IL-13 Pre-Infection Day 0	-0.111340278	0.017860038	0.068871066
ENSG00000003756	RBM5	IL-13 RV16 Post-Infection Day 10 vs IL-13 Pre-Infection Day 0	-0.145698731	0.001723377	0.008257851
ENSG00000003756	RBM5	RV16 Post-Infection Day 2 vs Pre-Infection Day 0	0.132026933	0.001043392	0.0030976
ENSG00000003756	RBM5	RV16 Post-Infection Day 4 vs Pre-Infection Day 0	0.045616267	0.240755172	0.388016686
ENSG00000003756	RBM5	RV16 Post-Infection Day 7 vs Pre-Infection Day 0	-0.016099374	0.679586766	0.859519605
ENSG00000003756	RBM5	RV16 Post-Infection Day 10 vs Pre-Infection Day 0	0.064226674	0.097297344	0.288800336
ENSG00000003756	RBM5	IL-13 Uninfected Day 2 vs IL-13 Uninfected Day 0	-0.040877929	0.42333087	0.802948712
ENSG00000003756	RBM5	IL-13 Uninfected Day 4 vs IL-13 Uninfected Day 0	-0.069744032	0.172445178	0.473112069
ENSG00000003756	RBM5	IL-13 Uninfected Day 7 vs IL-13 Uninfected Day 0	-0.081512122	0.110849629	0.402761127
ENSG00000003756	RBM5	IL-13 Uninfected Day 10 vs IL-13 Uninfected Day 0	-0.183580698	3.54E-04	0.00455938
ENSG00000003756	RBM5	RV16 Post-Infection Day 2 vs IL-13 RV16 Post-Infection Day 2	0.157278203	1.81E-04	3.87E-04
ENSG00000003756	RBM5	IL-13 Uninfected Day 2 vs IL-13 RV16 Post-Infection Day 2	-0.141864603	0.002613427	0.010266355
ENSG00000003756	RBM5	IL-13 RV16 Post-Infection Day 4 vs IL-13 RV16 Post-Infection Day 2	-0.117752102	0.00459341	0.028937049
ENSG00000003756	RBM5	IL-13 RV16 Post-Infection Day 7 vs IL-13 RV16 Post-Infection Day 2	-0.212326952	3.94E-07	5.07E-06
ENSG00000003756	RBM5	IL-13 RV16 Post-Infection Day 10 vs IL-13 RV16 Post-Infection Day 2	-0.246685405	2.35E-09	3.17E-08
ENSG00000003756	RBM5	RV16 Post-Infection Day 4 vs RV16 Post-Infection Day 2	-0.086410665	0.032493734	0.115037498
ENSG00000003756	RBM5	RV16 Post-Infection Day 7 vs RV16 Post-Infection Day 2	-0.148126306	2.58E-04	0.001123168
ENSG00000003756	RBM5	RV16 Post-Infection Day 10 vs RV16 Post-Infection Day 2	-0.067800259	0.092466981	0.165035747
ENSG00000003756	RBM5	IL-13 Uninfected Day 4 vs IL-13 Uninfected Day 2	-0.028866103	0.571520139	0.990570551
ENSG00000003756	RBM5	IL-13 Uninfected Day 7 vs IL-13 Uninfected Day 2	-0.040634193	0.425782409	0.747260347
ENSG00000003756	RBM5	IL-13 Uninfected Day 10 vs IL-13 Uninfected Day 2	-0.142702769	0.005380865	0.097434384
ENSG00000003756	RBM5	RV16 Post-Infection Day 4 vs IL-13 RV16 Post-Infection Day 4	0.18861964	2.46E-06	5.64E-06
ENSG00000003756	RBM5	IL-13 Uninfected Day 4 vs IL-13 RV16 Post-Infection Day 4	-0.052978604	0.256219852	0.469325089
ENSG00000003756	RBM5	IL-13 RV16 Post-Infection Day 7 vs IL-13 RV16 Post-Infection Day 4	-0.09457485	0.021753173	0.119240434
ENSG00000003756	RBM5	IL-13 RV16 Post-Infection Day 10 vs IL-13 RV16 Post-Infection Day 4	-0.128933303	0.001513118	0.014832957
ENSG00000003756	RBM5	RV16 Post-Infection Day 7 vs RV16 Post-Infection Day 4	-0.061715641	0.114979454	0.277326599
ENSG00000003756	RBM5	RV16 Post-Infection Day 10 vs RV16 Post-Infection Day 4	0.018610407	0.632520946	0.775773982
ENSG00000003756	RBM5	IL-13 Uninfected Day 7 vs IL-13 Uninfected Day 4	-0.011768089	0.817769936	0.951876367
ENSG00000003756	RBM5	IL-13 Uninfected Day 10 vs IL-13 Uninfected Day 4	-0.113836666	0.026528449	0.395659707
ENSG00000003756	RBM5	RV16 Post-Infection Day 7 vs IL-13 RV16 Post-Infection Day 7	0.221478848	4.40E-08	1.03E-07
ENSG00000003756	RBM5	IL-13 Uninfected Day 7 vs IL-13 RV16 Post-Infection Day 7	0.029828156	0.52531538	0.800213306
ENSG00000003756	RBM5	IL-13 RV16 Post-Infection Day 10 vs IL-13 RV16 Post-Infection Day 7	-0.034358453	0.401198475	0.66312611
ENSG00000003756	RBM5	RV16 Post-Infection Day 10 vs RV16 Post-Infection Day 7	0.080326048	0.039440851	0.184213049
ENSG00000003756	RBM5	IL-13 Uninfected Day 10 vs IL-13 Uninfected Day 7	-0.102068576	0.046709224	0.234853689
ENSG00000003756	RBM5	RV16 Post-Infection Day 10 vs IL-13 RV16 Post-Infection Day 10	0.336163349	2.30E-17	8.11E-17
ENSG00000003756	RBM5	IL-13 Uninfected Day 10 vs IL-13 RV16 Post-Infection Day 10	-0.037881967	0.41745203	0.742611649
ENSG00000003987	MTMR7	Pre-Infection Day 0 vs IL-13 Pre-Infection Day 0	0.106202081	0.627726351	0.691791414
ENSG00000003987	MTMR7	IL-13 Uninfected Day 0 vs IL-13 Pre-Infection Day 0	2.99E-15	1	1
ENSG00000003987	MTMR7	IL-13 RV16 Post-Infection Day 2 vs IL-13 Pre-Infection Day 0	-0.340242456	0.125431085	0.235110562
ENSG00000003987	MTMR7	IL-13 RV16 Post-Infection Day 4 vs IL-13 Pre-Infection Day 0	-0.462328786	0.03652219	0.103231545
ENSG00000003987	MTMR7	IL-13 RV16 Post-Infection Day 7 vs IL-13 Pre-Infection Day 0	-0.60603237	0.006451691	0.031622677
ENSG00000003987	MTMR7	IL-13 RV16 Post-Infection Day 10 vs IL-13 Pre-Infection Day 0	-0.320510693	0.145057921	0.281245232
ENSG00000003987	MTMR7	RV16 Post-Infection Day 2 vs Pre-Infection Day 0	-0.198828495	0.314756729	0.43269347
ENSG00000003987	MTMR7	RV16 Post-Infection Day 4 vs Pre-Infection Day 0	-0.331777635	0.084029412	0.174369119
ENSG00000003987	MTMR7	RV16 Post-Infection Day 7 vs Pre-Infection Day 0	0.091581497	0.634565186	0.835779179
ENSG00000003987	MTMR7	RV16 Post-Infection Day 10 vs Pre-Infection Day 0	-0.07237199	0.705717219	0.857609295
ENSG00000003987	MTMR7	IL-13 Uninfected Day 2 vs IL-13 Uninfected Day 0	-0.184991541	0.440992568	0.811889299
ENSG00000003987	MTMR7	IL-13 Uninfected Day 4 vs IL-13 Uninfected Day 0	-0.617692888	0.011004012	0.108199422
ENSG00000003987	MTMR7	IL-13 Uninfected Day 7 vs IL-13 Uninfected Day 0	-0.1725985	0.473120958	0.759709971
ENSG00000003987	MTMR7	IL-13 Uninfected Day 10 vs IL-13 Uninfected Day 0	0.097945819	0.687242966	0.833779837
ENSG00000003987	MTMR7	RV16 Post-Infection Day 2 vs IL-13 RV16 Post-Infection Day 2	0.247616042	0.218743763	0.283196615
ENSG00000003987	MTMR7	IL-13 Uninfected Day 2 vs IL-13 RV16 Post-Infection Day 2	0.155250916	0.482872453	0.636259635
ENSG00000003987	MTMR7	IL-13 RV16 Post-Infection Day 4 vs IL-13 RV16 Post-Infection Day 2	-0.12208633	0.535087328	0.743931079
ENSG00000003987	MTMR7	IL-13 RV16 Post-Infection Day 7 vs IL-13 RV16 Post-Infection Day 2	-0.265789914	0.179860086	0.339626022
ENSG00000003987	MTMR7	IL-13 RV16 Post-Infection Day 10 vs IL-13 RV16 Post-Infection Day 2	0.019731763	0.919786207	0.95520078
ENSG00000003987	MTMR7	RV16 Post-Infection Day 4 vs RV16 Post-Infection Day 2	-0.132949141	0.501782841	0.706684059
ENSG00000003987	MTMR7	RV16 Post-Infection Day 7 vs RV16 Post-Infection Day 2	0.290409991	0.144763207	0.251488151
ENSG00000003987	MTMR7	RV16 Post-Infection Day 10 vs RV16 Post-Infection Day 2	0.126456505	0.522876622	0.641151528
ENSG00000003987	MTMR7	IL-13 Uninfected Day 4 vs IL-13 Uninfected Day 2	-0.432701348	0.073761444	0.906584804
ENSG00000003987	MTMR7	IL-13 Uninfected Day 7 vs IL-13 Uninfected Day 2	0.01239304	0.958816544	0.987909531
ENSG00000003987	MTMR7	IL-13 Uninfected Day 10 vs IL-13 Uninfected Day 2	0.28293736	0.243973895	0.624815907
ENSG00000003987	MTMR7	RV16 Post-Infection Day 4 vs IL-13 RV16 Post-Infection Day 4	0.236753231	0.222127817	0.278867362
ENSG00000003987	MTMR7	IL-13 Uninfected Day 4 vs IL-13 RV16 Post-Infection Day 4	-0.155364102	0.484547505	0.688618524
ENSG00000003987	MTMR7	IL-13 RV16 Post-Infection Day 7 vs IL-13 RV16 Post-Infection Day 4	-0.143703584	0.464469725	0.724831986
ENSG00000003987	MTMR7	IL-13 RV16 Post-Infection Day 10 vs IL-13 RV16 Post-Infection Day 4	0.141818093	0.465639271	0.695560606
ENSG00000003987	MTMR7	RV16 Post-Infection Day 7 vs RV16 Post-Infection Day 4	0.423359132	0.028636745	0.103448067
ENSG00000003987	MTMR7	RV16 Post-Infection Day 10 vs RV16 Post-Infection Day 4	0.259405645	0.17697694	0.334535542
ENSG00000003987	MTMR7	IL-13 Uninfected Day 7 vs IL-13 Uninfected Day 4	0.445094388	0.066424167	0.370312573
ENSG00000003987	MTMR7	IL-13 Uninfected Day 10 vs IL-13 Uninfected Day 4	0.715638707	0.003590885	0.153955518
ENSG00000003987	MTMR7	RV16 Post-Infection Day 7 vs IL-13 RV16 Post-Infection Day 7	0.803815947	4.77E-05	9.12E-05
ENSG00000003987	MTMR7	IL-13 Uninfected Day 7 vs IL-13 RV16 Post-Infection Day 7	0.43343387	0.050919774	0.265480495
ENSG00000003987	MTMR7	IL-13 RV16 Post-Infection Day 10 vs IL-13 RV16 Post-Infection Day 7	0.285521678	0.144476753	0.380402374
ENSG00000003987	MTMR7	RV16 Post-Infection Day 10 vs RV16 Post-Infection Day 7	-0.163953487	0.395310347	0.673857615
ENSG00000003987	MTMR7	IL-13 Uninfected Day 10 vs IL-13 Uninfected Day 7	0.27054432	0.266052052	0.601327726
ENSG00000003987	MTMR7	RV16 Post-Infection Day 10 vs IL-13 RV16 Post-Infection Day 10	0.354340783	0.066570748	0.089267204
ENSG00000003987	MTMR7	IL-13 Uninfected Day 10 vs IL-13 RV16 Post-Infection Day 10	0.418456512	0.060622807	0.321478186
ENSG00000003989	SLC7A2	Pre-Infection Day 0 vs IL-13 Pre-Infection Day 0	0.24934376	0.03671234	0.057222541
ENSG00000003989	SLC7A2	IL-13 Uninfected Day 0 vs IL-13 Pre-Infection Day 0	-7.32E-14	1	1
ENSG00000003989	SLC7A2	IL-13 RV16 Post-Infection Day 2 vs IL-13 Pre-Infection Day 0	-0.837349097	1.25E-10	2.16E-09
ENSG00000003989	SLC7A2	IL-13 RV16 Post-Infection Day 4 vs IL-13 Pre-Infection Day 0	-0.626005425	1.05E-06	1.46E-05
ENSG00000003989	SLC7A2	IL-13 RV16 Post-Infection Day 7 vs IL-13 Pre-Infection Day 0	-0.52596503	4.58E-05	5.73E-04
ENSG00000003989	SLC7A2	IL-13 RV16 Post-Infection Day 10 vs IL-13 Pre-Infection Day 0	-0.646435579	3.92E-07	6.85E-06
ENSG00000003989	SLC7A2	RV16 Post-Infection Day 2 vs Pre-Infection Day 0	-0.427725228	4.58E-06	2.13E-05
ENSG00000003989	SLC7A2	RV16 Post-Infection Day 4 vs Pre-Infection Day 0	-0.16005372	0.074541924	0.158673979
ENSG00000003989	SLC7A2	RV16 Post-Infection Day 7 vs Pre-Infection Day 0	0.129398912	0.149936402	0.410035855
ENSG00000003989	SLC7A2	RV16 Post-Infection Day 10 vs Pre-Infection Day 0	0.108010943	0.226516069	0.477209991
ENSG00000003989	SLC7A2	IL-13 Uninfected Day 2 vs IL-13 Uninfected Day 0	-0.302423901	0.031363075	0.324865252
ENSG00000003989	SLC7A2	IL-13 Uninfected Day 4 vs IL-13 Uninfected Day 0	-0.321279335	0.021593312	0.160831043
ENSG00000003989	SLC7A2	IL-13 Uninfected Day 7 vs IL-13 Uninfected Day 0	-0.401695627	0.00426088	0.075523161
ENSG00000003989	SLC7A2	IL-13 Uninfected Day 10 vs IL-13 Uninfected Day 0	-0.408933851	0.00362733	0.026652678
ENSG00000003989	SLC7A2	RV16 Post-Infection Day 2 vs IL-13 RV16 Post-Infection Day 2	0.658967628	7.68E-10	2.56E-09
ENSG00000003989	SLC7A2	IL-13 Uninfected Day 2 vs IL-13 RV16 Post-Infection Day 2	0.534925195	3.81E-05	2.52E-04
ENSG00000003989	SLC7A2	IL-13 RV16 Post-Infection Day 4 vs IL-13 RV16 Post-Infection Day 2	0.211343671	0.062777166	0.198085671
ENSG00000003989	SLC7A2	IL-13 RV16 Post-Infection Day 7 vs IL-13 RV16 Post-Infection Day 2	0.311384066	0.006553548	0.025410916
ENSG00000003989	SLC7A2	IL-13 RV16 Post-Infection Day 10 vs IL-13 RV16 Post-Infection Day 2	0.190913518	0.090468142	0.189138322
ENSG00000003989	SLC7A2	RV16 Post-Infection Day 4 vs RV16 Post-Infection Day 2	0.267671508	0.004251786	0.024337859
ENSG00000003989	SLC7A2	RV16 Post-Infection Day 7 vs RV16 Post-Infection Day 2	0.557124141	2.97E-09	3.43E-08
ENSG00000003989	SLC7A2	RV16 Post-Infection Day 10 vs RV16 Post-Infection Day 2	0.535736171	9.60E-09	7.85E-08
ENSG00000003989	SLC7A2	IL-13 Uninfected Day 4 vs IL-13 Uninfected Day 2	-0.018855434	0.892575821	0.99871311
ENSG00000003989	SLC7A2	IL-13 Uninfected Day 7 vs IL-13 Uninfected Day 2	-0.099271726	0.479191943	0.781708624
ENSG00000003989	SLC7A2	IL-13 Uninfected Day 10 vs IL-13 Uninfected Day 2	-0.10650995	0.447746009	0.776839565
ENSG00000003989	SLC7A2	RV16 Post-Infection Day 4 vs IL-13 RV16 Post-Infection Day 4	0.715295465	1.80E-12	6.02E-12
ENSG00000003989	SLC7A2	IL-13 Uninfected Day 4 vs IL-13 RV16 Post-Infection Day 4	0.30472609	0.016512889	0.070486098
ENSG00000003989	SLC7A2	IL-13 RV16 Post-Infection Day 7 vs IL-13 RV16 Post-Infection Day 4	0.100040395	0.372397149	0.65030414
ENSG00000003989	SLC7A2	IL-13 RV16 Post-Infection Day 10 vs IL-13 RV16 Post-Infection Day 4	-0.020430153	0.853109313	0.933304821
ENSG00000003989	SLC7A2	RV16 Post-Infection Day 7 vs RV16 Post-Infection Day 4	0.289452633	0.001354411	0.010154945
ENSG00000003989	SLC7A2	RV16 Post-Infection Day 10 vs RV16 Post-Infection Day 4	0.268064663	0.002838739	0.013025323
ENSG00000003989	SLC7A2	IL-13 Uninfected Day 7 vs IL-13 Uninfected Day 4	-0.080416292	0.564592523	0.854154247
ENSG00000003989	SLC7A2	IL-13 Uninfected Day 10 vs IL-13 Uninfected Day 4	-0.087654516	0.530091717	0.912733541
ENSG00000003989	SLC7A2	RV16 Post-Infection Day 7 vs IL-13 RV16 Post-Infection Day 7	0.904707702	1.28E-18	4.83E-18
ENSG00000003989	SLC7A2	IL-13 Uninfected Day 7 vs IL-13 RV16 Post-Infection Day 7	0.124269404	0.334339089	0.664433257
ENSG00000003989	SLC7A2	IL-13 RV16 Post-Infection Day 10 vs IL-13 RV16 Post-Infection Day 7	-0.120470548	0.278633919	0.548496319
ENSG00000003989	SLC7A2	RV16 Post-Infection Day 10 vs RV16 Post-Infection Day 7	-0.021387969	0.81193801	0.92847933
ENSG00000003989	SLC7A2	IL-13 Uninfected Day 10 vs IL-13 Uninfected Day 7	-0.007238225	0.958842529	0.989005199
ENSG00000003989	SLC7A2	RV16 Post-Infection Day 10 vs IL-13 RV16 Post-Infection Day 10	1.003790281	1.39E-23	5.99E-23
ENSG00000003989	SLC7A2	IL-13 Uninfected Day 10 vs IL-13 RV16 Post-Infection Day 10	0.237501727	0.061726832	0.325444358
ENSG00000004059	ARF5	Pre-Infection Day 0 vs IL-13 Pre-Infection Day 0	-0.021629677	0.533509682	0.605290849
ENSG00000004059	ARF5	IL-13 Uninfected Day 0 vs IL-13 Pre-Infection Day 0	1.06E-13	1	1
ENSG00000004059	ARF5	IL-13 RV16 Post-Infection Day 2 vs IL-13 Pre-Infection Day 0	-0.141083157	5.96E-05	3.33E-04
ENSG00000004059	ARF5	IL-13 RV16 Post-Infection Day 4 vs IL-13 Pre-Infection Day 0	-0.101298727	0.00367251	0.01647039
ENSG00000004059	ARF5	IL-13 RV16 Post-Infection Day 7 vs IL-13 Pre-Infection Day 0	-0.02339507	0.504661426	0.696652163
ENSG00000004059	ARF5	IL-13 RV16 Post-Infection Day 10 vs IL-13 Pre-Infection Day 0	0.070164772	0.043185971	0.112090754
ENSG00000004059	ARF5	RV16 Post-Infection Day 2 vs Pre-Infection Day 0	-0.264091485	3.89E-17	6.93E-16
ENSG00000004059	ARF5	RV16 Post-Infection Day 4 vs Pre-Infection Day 0	-0.148269178	1.02E-06	9.58E-06
ENSG00000004059	ARF5	RV16 Post-Infection Day 7 vs Pre-Infection Day 0	-0.083558409	0.006018776	0.057490181
ENSG00000004059	ARF5	RV16 Post-Infection Day 10 vs Pre-Infection Day 0	-0.004065043	0.893063071	0.952900621
ENSG00000004059	ARF5	IL-13 Uninfected Day 2 vs IL-13 Uninfected Day 0	0.037344148	0.324060349	0.745704529
ENSG00000004059	ARF5	IL-13 Uninfected Day 4 vs IL-13 Uninfected Day 0	0.064796348	0.088688173	0.340698753
ENSG00000004059	ARF5	IL-13 Uninfected Day 7 vs IL-13 Uninfected Day 0	-0.045906933	0.226373649	0.552564591
ENSG00000004059	ARF5	IL-13 Uninfected Day 10 vs IL-13 Uninfected Day 0	0.056856254	0.137082893	0.33049142
ENSG00000004059	ARF5	RV16 Post-Infection Day 2 vs IL-13 RV16 Post-Infection Day 2	-0.144638006	5.97E-06	1.48E-05
ENSG00000004059	ARF5	IL-13 Uninfected Day 2 vs IL-13 RV16 Post-Infection Day 2	0.178427305	3.58E-07	3.69E-06
ENSG00000004059	ARF5	IL-13 RV16 Post-Infection Day 4 vs IL-13 RV16 Post-Infection Day 2	0.03978443	0.198542549	0.4173311
ENSG00000004059	ARF5	IL-13 RV16 Post-Infection Day 7 vs IL-13 RV16 Post-Infection Day 2	0.117688087	1.59E-04	0.001060009
ENSG00000004059	ARF5	IL-13 RV16 Post-Infection Day 10 vs IL-13 RV16 Post-Infection Day 2	0.211247929	6.90E-12	1.34E-10
ENSG00000004059	ARF5	RV16 Post-Infection Day 4 vs RV16 Post-Infection Day 2	0.115822307	2.32E-04	0.002260334
ENSG00000004059	ARF5	RV16 Post-Infection Day 7 vs RV16 Post-Infection Day 2	0.180533076	1.09E-08	1.15E-07
ENSG00000004059	ARF5	RV16 Post-Infection Day 10 vs RV16 Post-Infection Day 2	0.260026442	1.25E-16	2.74E-15
ENSG00000004059	ARF5	IL-13 Uninfected Day 4 vs IL-13 Uninfected Day 2	0.0274522	0.469753196	0.983251175
ENSG00000004059	ARF5	IL-13 Uninfected Day 7 vs IL-13 Uninfected Day 2	-0.083251081	0.027882544	0.223728863
ENSG00000004059	ARF5	IL-13 Uninfected Day 10 vs IL-13 Uninfected Day 2	0.019512106	0.608958837	0.865552965
ENSG00000004059	ARF5	RV16 Post-Infection Day 4 vs IL-13 RV16 Post-Infection Day 4	-0.068600128	0.024726971	0.037458294
ENSG00000004059	ARF5	IL-13 Uninfected Day 4 vs IL-13 RV16 Post-Infection Day 4	0.166095075	2.02E-06	5.44E-05
ENSG00000004059	ARF5	IL-13 RV16 Post-Infection Day 7 vs IL-13 RV16 Post-Infection Day 4	0.077903657	0.011387607	0.077327779
ENSG00000004059	ARF5	IL-13 RV16 Post-Infection Day 10 vs IL-13 RV16 Post-Infection Day 4	0.171463499	1.70E-08	1.26E-06
ENSG00000004059	ARF5	RV16 Post-Infection Day 7 vs RV16 Post-Infection Day 4	0.064710769	0.034103476	0.117792592
ENSG00000004059	ARF5	RV16 Post-Infection Day 10 vs RV16 Post-Infection Day 4	0.144204135	2.05E-06	2.67E-05
ENSG00000004059	ARF5	IL-13 Uninfected Day 7 vs IL-13 Uninfected Day 4	-0.110703281	0.003615992	0.075813898
ENSG00000004059	ARF5	IL-13 Uninfected Day 10 vs IL-13 Uninfected Day 4	-0.007940094	0.835825452	0.974351333
ENSG00000004059	ARF5	RV16 Post-Infection Day 7 vs IL-13 RV16 Post-Infection Day 7	-0.081793017	0.008055015	0.012461414
ENSG00000004059	ARF5	IL-13 Uninfected Day 7 vs IL-13 RV16 Post-Infection Day 7	-0.022511863	0.520639193	0.796605069
ENSG00000004059	ARF5	IL-13 RV16 Post-Infection Day 10 vs IL-13 RV16 Post-Infection Day 7	0.093559842	0.002224961	0.020707848
ENSG00000004059	ARF5	RV16 Post-Infection Day 10 vs RV16 Post-Infection Day 7	0.079493366	0.00903078	0.071630307
ENSG00000004059	ARF5	IL-13 Uninfected Day 10 vs IL-13 Uninfected Day 7	0.102763187	0.007145963	0.071971648
ENSG00000004059	ARF5	RV16 Post-Infection Day 10 vs IL-13 RV16 Post-Infection Day 10	-0.095859493	0.001560711	0.002579906
ENSG00000004059	ARF5	IL-13 Uninfected Day 10 vs IL-13 RV16 Post-Infection Day 10	-0.013308518	0.703758071	0.897520687
ENSG00000004139	SARM1	Pre-Infection Day 0 vs IL-13 Pre-Infection Day 0	0.603094212	6.05E-05	1.37E-04
ENSG00000004139	SARM1	IL-13 Uninfected Day 0 vs IL-13 Pre-Infection Day 0	-8.33E-14	1	1
ENSG00000004139	SARM1	IL-13 RV16 Post-Infection Day 2 vs IL-13 Pre-Infection Day 0	-0.099495405	0.524569169	0.6704349
ENSG00000004139	SARM1	IL-13 RV16 Post-Infection Day 4 vs IL-13 Pre-Infection Day 0	-0.365916729	0.018932059	0.061838094
ENSG00000004139	SARM1	IL-13 RV16 Post-Infection Day 7 vs IL-13 Pre-Infection Day 0	0.154773804	0.321960186	0.530150393
ENSG00000004139	SARM1	IL-13 RV16 Post-Infection Day 10 vs IL-13 Pre-Infection Day 0	-0.248435001	0.108747763	0.226651315
ENSG00000004139	SARM1	RV16 Post-Infection Day 2 vs Pre-Infection Day 0	-0.294930162	0.021059577	0.044891738
ENSG00000004139	SARM1	RV16 Post-Infection Day 4 vs Pre-Infection Day 0	-0.198589699	0.105616574	0.209201313
ENSG00000004139	SARM1	RV16 Post-Infection Day 7 vs Pre-Infection Day 0	-0.077645543	0.52783017	0.770970661
ENSG00000004139	SARM1	RV16 Post-Infection Day 10 vs Pre-Infection Day 0	-0.131700013	0.281659185	0.540334208
ENSG00000004139	SARM1	IL-13 Uninfected Day 2 vs IL-13 Uninfected Day 0	-0.271504636	0.107751129	0.532496787
ENSG00000004139	SARM1	IL-13 Uninfected Day 4 vs IL-13 Uninfected Day 0	-0.208977179	0.219677549	0.52890789
ENSG00000004139	SARM1	IL-13 Uninfected Day 7 vs IL-13 Uninfected Day 0	-0.274900848	0.104112829	0.390562904
ENSG00000004139	SARM1	IL-13 Uninfected Day 10 vs IL-13 Uninfected Day 0	-0.024340577	0.886575831	0.947151491
ENSG00000004139	SARM1	RV16 Post-Infection Day 2 vs IL-13 RV16 Post-Infection Day 2	0.407659455	0.002902302	0.005359958
ENSG00000004139	SARM1	IL-13 Uninfected Day 2 vs IL-13 RV16 Post-Infection Day 2	-0.172009232	0.270303997	0.427415055
ENSG00000004139	SARM1	IL-13 RV16 Post-Infection Day 4 vs IL-13 RV16 Post-Infection Day 2	-0.266421325	0.054706153	0.179740845
ENSG00000004139	SARM1	IL-13 RV16 Post-Infection Day 7 vs IL-13 RV16 Post-Infection Day 2	0.254269209	0.068170489	0.165557488
ENSG00000004139	SARM1	IL-13 RV16 Post-Infection Day 10 vs IL-13 RV16 Post-Infection Day 2	-0.148939596	0.279543089	0.439188845
ENSG00000004139	SARM1	RV16 Post-Infection Day 4 vs RV16 Post-Infection Day 2	0.096340463	0.450714227	0.664035315
ENSG00000004139	SARM1	RV16 Post-Infection Day 7 vs RV16 Post-Infection Day 2	0.217284619	0.09046076	0.173102184
ENSG00000004139	SARM1	RV16 Post-Infection Day 10 vs RV16 Post-Infection Day 2	0.163230149	0.200912033	0.307580548
ENSG00000004139	SARM1	IL-13 Uninfected Day 4 vs IL-13 Uninfected Day 2	0.062527458	0.712689072	0.99428565
ENSG00000004139	SARM1	IL-13 Uninfected Day 7 vs IL-13 Uninfected Day 2	-0.003396211	0.983927309	0.995519481
ENSG00000004139	SARM1	IL-13 Uninfected Day 10 vs IL-13 Uninfected Day 2	0.247164059	0.146907338	0.512906506
ENSG00000004139	SARM1	RV16 Post-Infection Day 4 vs IL-13 RV16 Post-Infection Day 4	0.770421242	5.77E-09	1.58E-08
ENSG00000004139	SARM1	IL-13 Uninfected Day 4 vs IL-13 RV16 Post-Infection Day 4	0.156939551	0.31665971	0.534747839
ENSG00000004139	SARM1	IL-13 RV16 Post-Infection Day 7 vs IL-13 RV16 Post-Infection Day 4	0.520690533	1.79E-04	0.003541134
ENSG00000004139	SARM1	IL-13 RV16 Post-Infection Day 10 vs IL-13 RV16 Post-Infection Day 4	0.117481729	0.389310975	0.63452429
ENSG00000004139	SARM1	RV16 Post-Infection Day 7 vs RV16 Post-Infection Day 4	0.120944155	0.326658239	0.54357554
ENSG00000004139	SARM1	RV16 Post-Infection Day 10 vs RV16 Post-Infection Day 4	0.066889686	0.585392263	0.738882325
ENSG00000004139	SARM1	IL-13 Uninfected Day 7 vs IL-13 Uninfected Day 4	-0.065923669	0.698311803	0.907830752
ENSG00000004139	SARM1	IL-13 Uninfected Day 10 vs IL-13 Uninfected Day 4	0.184636601	0.28232555	0.804905321
ENSG00000004139	SARM1	RV16 Post-Infection Day 7 vs IL-13 RV16 Post-Infection Day 7	0.370674865	0.004992699	0.007928773
ENSG00000004139	SARM1	IL-13 Uninfected Day 7 vs IL-13 RV16 Post-Infection Day 7	-0.429674652	0.00610456	0.08930336
ENSG00000004139	SARM1	IL-13 RV16 Post-Infection Day 10 vs IL-13 RV16 Post-Infection Day 7	-0.403208805	0.003400933	0.028514569
ENSG00000004139	SARM1	RV16 Post-Infection Day 10 vs RV16 Post-Infection Day 7	-0.054054469	0.660169704	0.854825638
ENSG00000004139	SARM1	IL-13 Uninfected Day 10 vs IL-13 Uninfected Day 7	0.25056027	0.142072719	0.432913385
ENSG00000004139	SARM1	RV16 Post-Infection Day 10 vs IL-13 RV16 Post-Infection Day 10	0.7198292	3.86E-08	8.92E-08
ENSG00000004139	SARM1	IL-13 Uninfected Day 10 vs IL-13 RV16 Post-Infection Day 10	0.224094423	0.152501345	0.496012925
ENSG00000004142	POLDIP2	Pre-Infection Day 0 vs IL-13 Pre-Infection Day 0	-0.13194986	1.07E-06	2.84E-06
ENSG00000004142	POLDIP2	IL-13 Uninfected Day 0 vs IL-13 Pre-Infection Day 0	1.71E-13	1	1
ENSG00000004142	POLDIP2	IL-13 RV16 Post-Infection Day 2 vs IL-13 Pre-Infection Day 0	0.035935372	0.188656298	0.322030523
ENSG00000004142	POLDIP2	IL-13 RV16 Post-Infection Day 4 vs IL-13 Pre-Infection Day 0	0.090154933	9.06E-04	0.005034344
ENSG00000004142	POLDIP2	IL-13 RV16 Post-Infection Day 7 vs IL-13 Pre-Infection Day 0	0.070018677	0.010364355	0.045465346
ENSG00000004142	POLDIP2	IL-13 RV16 Post-Infection Day 10 vs IL-13 Pre-Infection Day 0	0.07593824	0.004990245	0.020025738
ENSG00000004142	POLDIP2	RV16 Post-Infection Day 2 vs Pre-Infection Day 0	0.083763251	5.91E-04	0.001844615
ENSG00000004142	POLDIP2	RV16 Post-Infection Day 4 vs Pre-Infection Day 0	0.129341782	4.31E-08	5.65E-07
ENSG00000004142	POLDIP2	RV16 Post-Infection Day 7 vs Pre-Infection Day 0	0.062512158	0.00835568	0.071807316
ENSG00000004142	POLDIP2	RV16 Post-Infection Day 10 vs Pre-Infection Day 0	0.062987097	0.007536587	0.053200405
ENSG00000004142	POLDIP2	IL-13 Uninfected Day 2 vs IL-13 Uninfected Day 0	-0.025895914	0.37927983	0.780430047
ENSG00000004142	POLDIP2	IL-13 Uninfected Day 4 vs IL-13 Uninfected Day 0	0.027566823	0.35277683	0.66071573
ENSG00000004142	POLDIP2	IL-13 Uninfected Day 7 vs IL-13 Uninfected Day 0	-3.47E-04	0.990609262	0.99733425
ENSG00000004142	POLDIP2	IL-13 Uninfected Day 10 vs IL-13 Uninfected Day 0	0.034265744	0.250233668	0.474378709
ENSG00000004142	POLDIP2	RV16 Post-Infection Day 2 vs IL-13 RV16 Post-Infection Day 2	-0.08412198	6.97E-04	0.001391453
ENSG00000004142	POLDIP2	IL-13 Uninfected Day 2 vs IL-13 RV16 Post-Infection Day 2	-0.061831286	0.023335154	0.063984983
ENSG00000004142	POLDIP2	IL-13 RV16 Post-Infection Day 4 vs IL-13 RV16 Post-Infection Day 2	0.054219561	0.024576995	0.101524931
ENSG00000004142	POLDIP2	IL-13 RV16 Post-Infection Day 7 vs IL-13 RV16 Post-Infection Day 2	0.034083305	0.160404873	0.313346801
ENSG00000004142	POLDIP2	IL-13 RV16 Post-Infection Day 10 vs IL-13 RV16 Post-Infection Day 2	0.040002868	0.095638341	0.197243402
ENSG00000004142	POLDIP2	RV16 Post-Infection Day 4 vs RV16 Post-Infection Day 2	0.045578531	0.062072315	0.184448341
ENSG00000004142	POLDIP2	RV16 Post-Infection Day 7 vs RV16 Post-Infection Day 2	-0.021251093	0.386532042	0.527015053
ENSG00000004142	POLDIP2	RV16 Post-Infection Day 10 vs RV16 Post-Infection Day 2	-0.020776153	0.394665894	0.521948309
ENSG00000004142	POLDIP2	IL-13 Uninfected Day 4 vs IL-13 Uninfected Day 2	0.053462737	0.070880827	0.903530772
ENSG00000004142	POLDIP2	IL-13 Uninfected Day 7 vs IL-13 Uninfected Day 2	0.025548509	0.385627569	0.723567687
ENSG00000004142	POLDIP2	IL-13 Uninfected Day 10 vs IL-13 Uninfected Day 2	0.060161658	0.042969438	0.287404542
ENSG00000004142	POLDIP2	RV16 Post-Infection Day 4 vs IL-13 RV16 Post-Infection Day 4	-0.092763011	9.78E-05	1.97E-04
ENSG00000004142	POLDIP2	IL-13 Uninfected Day 4 vs IL-13 RV16 Post-Infection Day 4	-0.06258811	0.021886142	0.086248044
ENSG00000004142	POLDIP2	IL-13 RV16 Post-Infection Day 7 vs IL-13 RV16 Post-Infection Day 4	-0.020136256	0.402134465	0.675984726
ENSG00000004142	POLDIP2	IL-13 RV16 Post-Infection Day 10 vs IL-13 RV16 Post-Infection Day 4	-0.014216693	0.549510163	0.755985684
ENSG00000004142	POLDIP2	RV16 Post-Infection Day 7 vs RV16 Post-Infection Day 4	-0.066829624	0.004935864	0.027252943
ENSG00000004142	POLDIP2	RV16 Post-Infection Day 10 vs RV16 Post-Infection Day 4	-0.066354684	0.005010485	0.020773146
ENSG00000004142	POLDIP2	IL-13 Uninfected Day 7 vs IL-13 Uninfected Day 4	-0.027914228	0.346512468	0.723660076
ENSG00000004142	POLDIP2	IL-13 Uninfected Day 10 vs IL-13 Uninfected Day 4	0.006698921	0.822818261	0.972947376
ENSG00000004142	POLDIP2	RV16 Post-Infection Day 7 vs IL-13 RV16 Post-Infection Day 7	-0.139456379	6.91E-09	1.70E-08
ENSG00000004142	POLDIP2	IL-13 Uninfected Day 7 vs IL-13 RV16 Post-Infection Day 7	-0.070366082	0.009954647	0.113948045
ENSG00000004142	POLDIP2	IL-13 RV16 Post-Infection Day 10 vs IL-13 RV16 Post-Infection Day 7	0.005919563	0.804314385	0.915237652
ENSG00000004142	POLDIP2	RV16 Post-Infection Day 10 vs RV16 Post-Infection Day 7	4.75E-04	0.984029525	0.994615811
ENSG00000004142	POLDIP2	IL-13 Uninfected Day 10 vs IL-13 Uninfected Day 7	0.03461315	0.2449687	0.57632354
ENSG00000004142	POLDIP2	RV16 Post-Infection Day 10 vs IL-13 RV16 Post-Infection Day 10	-0.144901002	9.13E-10	2.32E-09
ENSG00000004142	POLDIP2	IL-13 Uninfected Day 10 vs IL-13 RV16 Post-Infection Day 10	-0.041672495	0.127440131	0.456676949
ENSG00000004399	PLXND1	Pre-Infection Day 0 vs IL-13 Pre-Infection Day 0	0.873363539	2.56E-04	5.43E-04
ENSG00000004399	PLXND1	IL-13 Uninfected Day 0 vs IL-13 Pre-Infection Day 0	-3.47E-14	1	1
ENSG00000004399	PLXND1	IL-13 RV16 Post-Infection Day 2 vs IL-13 Pre-Infection Day 0	-0.410374799	0.100230801	0.19722835
ENSG00000004399	PLXND1	IL-13 RV16 Post-Infection Day 4 vs IL-13 Pre-Infection Day 0	-0.502512387	0.043226866	0.117163361
ENSG00000004399	PLXND1	IL-13 RV16 Post-Infection Day 7 vs IL-13 Pre-Infection Day 0	-0.727271687	0.003684676	0.02037031
ENSG00000004399	PLXND1	IL-13 RV16 Post-Infection Day 10 vs IL-13 Pre-Infection Day 0	-0.421501677	0.088594252	0.194371076
ENSG00000004399	PLXND1	RV16 Post-Infection Day 2 vs Pre-Infection Day 0	-0.277012174	0.168891979	0.262408039
ENSG00000004399	PLXND1	RV16 Post-Infection Day 4 vs Pre-Infection Day 0	-0.225272058	0.244189099	0.392111657
ENSG00000004399	PLXND1	RV16 Post-Infection Day 7 vs Pre-Infection Day 0	-0.289468002	0.135769682	0.389753227
ENSG00000004399	PLXND1	RV16 Post-Infection Day 10 vs Pre-Infection Day 0	0.021369963	0.911757386	0.961087189
ENSG00000004399	PLXND1	IL-13 Uninfected Day 2 vs IL-13 Uninfected Day 0	-0.108589605	0.686286063	0.91654116
ENSG00000004399	PLXND1	IL-13 Uninfected Day 4 vs IL-13 Uninfected Day 0	-0.52314814	0.054368046	0.266482557
ENSG00000004399	PLXND1	IL-13 Uninfected Day 7 vs IL-13 Uninfected Day 0	-0.494854064	0.066666582	0.318459011
ENSG00000004399	PLXND1	IL-13 Uninfected Day 10 vs IL-13 Uninfected Day 0	-0.0551647	0.839506789	0.922845835
ENSG00000004399	PLXND1	RV16 Post-Infection Day 2 vs IL-13 RV16 Post-Infection Day 2	1.006726164	4.08E-06	1.03E-05
ENSG00000004399	PLXND1	IL-13 Uninfected Day 2 vs IL-13 RV16 Post-Infection Day 2	0.301785194	0.225220219	0.374074555
ENSG00000004399	PLXND1	IL-13 RV16 Post-Infection Day 4 vs IL-13 RV16 Post-Infection Day 2	-0.092137588	0.676226935	0.839287512
ENSG00000004399	PLXND1	IL-13 RV16 Post-Infection Day 7 vs IL-13 RV16 Post-Infection Day 2	-0.316896888	0.154006787	0.305050816
ENSG00000004399	PLXND1	IL-13 RV16 Post-Infection Day 10 vs IL-13 RV16 Post-Infection Day 2	-0.011126878	0.959626423	0.977068569
ENSG00000004399	PLXND1	RV16 Post-Infection Day 4 vs RV16 Post-Infection Day 2	0.051740116	0.797227512	0.897117584
ENSG00000004399	PLXND1	RV16 Post-Infection Day 7 vs RV16 Post-Infection Day 2	-0.012455828	0.950871166	0.970765523
ENSG00000004399	PLXND1	RV16 Post-Infection Day 10 vs RV16 Post-Infection Day 2	0.298382138	0.138289276	0.229155005
ENSG00000004399	PLXND1	IL-13 Uninfected Day 4 vs IL-13 Uninfected Day 2	-0.414558535	0.126261521	0.939869201
ENSG00000004399	PLXND1	IL-13 Uninfected Day 7 vs IL-13 Uninfected Day 2	-0.386264459	0.15111268	0.493596959
ENSG00000004399	PLXND1	IL-13 Uninfected Day 10 vs IL-13 Uninfected Day 2	0.053424905	0.844113936	0.954186176
ENSG00000004399	PLXND1	RV16 Post-Infection Day 4 vs IL-13 RV16 Post-Infection Day 4	1.150603868	4.07E-08	1.05E-07
ENSG00000004399	PLXND1	IL-13 Uninfected Day 4 vs IL-13 RV16 Post-Infection Day 4	-0.020635753	0.934219373	0.970607258
ENSG00000004399	PLXND1	IL-13 RV16 Post-Infection Day 7 vs IL-13 RV16 Post-Infection Day 4	-0.2247593	0.30763314	0.59213622
ENSG00000004399	PLXND1	IL-13 RV16 Post-Infection Day 10 vs IL-13 RV16 Post-Infection Day 4	0.08101071	0.710070567	0.860533589
ENSG00000004399	PLXND1	RV16 Post-Infection Day 7 vs RV16 Post-Infection Day 4	-0.064195944	0.741188364	0.866640861
ENSG00000004399	PLXND1	RV16 Post-Infection Day 10 vs RV16 Post-Infection Day 4	0.246642021	0.202281245	0.367401834
ENSG00000004399	PLXND1	IL-13 Uninfected Day 7 vs IL-13 Uninfected Day 4	0.028294077	0.916943854	0.982167612
ENSG00000004399	PLXND1	IL-13 Uninfected Day 10 vs IL-13 Uninfected Day 4	0.467983441	0.088208151	0.587267201
ENSG00000004399	PLXND1	RV16 Post-Infection Day 7 vs IL-13 RV16 Post-Infection Day 7	1.311167223	6.95E-10	1.80E-09
ENSG00000004399	PLXND1	IL-13 Uninfected Day 7 vs IL-13 RV16 Post-Infection Day 7	0.232417623	0.351368165	0.678057375
ENSG00000004399	PLXND1	IL-13 RV16 Post-Infection Day 10 vs IL-13 RV16 Post-Infection Day 7	0.30577001	0.163366182	0.408579161
ENSG00000004399	PLXND1	RV16 Post-Infection Day 10 vs RV16 Post-Infection Day 7	0.310837966	0.109126099	0.337100425
ENSG00000004399	PLXND1	IL-13 Uninfected Day 10 vs IL-13 Uninfected Day 7	0.439689364	0.106597669	0.371958389
ENSG00000004399	PLXND1	RV16 Post-Infection Day 10 vs IL-13 RV16 Post-Infection Day 10	1.31623518	3.09E-10	8.06E-10
ENSG00000004399	PLXND1	IL-13 Uninfected Day 10 vs IL-13 RV16 Post-Infection Day 10	0.366336978	0.143695802	0.482420795
ENSG00000004455	AK2	Pre-Infection Day 0 vs IL-13 Pre-Infection Day 0	-0.235056469	3.40E-17	1.83E-16
ENSG00000004455	AK2	IL-13 Uninfected Day 0 vs IL-13 Pre-Infection Day 0	2.61E-14	1	1
ENSG00000004455	AK2	IL-13 RV16 Post-Infection Day 2 vs IL-13 Pre-Infection Day 0	0.126275514	7.16E-06	4.94E-05
ENSG00000004455	AK2	IL-13 RV16 Post-Infection Day 4 vs IL-13 Pre-Infection Day 0	0.035778848	0.200805342	0.365358184
ENSG00000004455	AK2	IL-13 RV16 Post-Infection Day 7 vs IL-13 Pre-Infection Day 0	0.003379661	0.904321225	0.953480284
ENSG00000004455	AK2	IL-13 RV16 Post-Infection Day 10 vs IL-13 Pre-Infection Day 0	-0.009775878	0.725517209	0.833852746
ENSG00000004455	AK2	RV16 Post-Infection Day 2 vs Pre-Infection Day 0	0.149431394	2.89E-09	2.17E-08
ENSG00000004455	AK2	RV16 Post-Infection Day 4 vs Pre-Infection Day 0	0.097337642	6.51E-05	3.88E-04
ENSG00000004455	AK2	RV16 Post-Infection Day 7 vs Pre-Infection Day 0	0.020615461	0.399550737	0.674268258
ENSG00000004455	AK2	RV16 Post-Infection Day 10 vs Pre-Infection Day 0	-0.066097134	0.006612393	0.048763385
ENSG00000004455	AK2	IL-13 Uninfected Day 2 vs IL-13 Uninfected Day 0	-0.097967674	0.001222313	0.070825843
ENSG00000004455	AK2	IL-13 Uninfected Day 4 vs IL-13 Uninfected Day 0	-0.067541352	0.026949431	0.182122719
ENSG00000004455	AK2	IL-13 Uninfected Day 7 vs IL-13 Uninfected Day 0	-0.042792166	0.158720083	0.475748217
ENSG00000004455	AK2	IL-13 Uninfected Day 10 vs IL-13 Uninfected Day 0	-0.070527751	0.021467386	0.096689413
ENSG00000004455	AK2	RV16 Post-Infection Day 2 vs IL-13 RV16 Post-Infection Day 2	-0.211900589	1.16E-16	5.67E-16
ENSG00000004455	AK2	IL-13 Uninfected Day 2 vs IL-13 RV16 Post-Infection Day 2	-0.224243188	1.33E-15	4.67E-14
ENSG00000004455	AK2	IL-13 RV16 Post-Infection Day 4 vs IL-13 RV16 Post-Infection Day 2	-0.090496667	2.66E-04	0.002917126
ENSG00000004455	AK2	IL-13 RV16 Post-Infection Day 7 vs IL-13 RV16 Post-Infection Day 2	-0.122895853	8.73E-07	1.04E-05
ENSG00000004455	AK2	IL-13 RV16 Post-Infection Day 10 vs IL-13 RV16 Post-Infection Day 2	-0.136051392	3.67E-08	4.09E-07
ENSG00000004455	AK2	RV16 Post-Infection Day 4 vs RV16 Post-Infection Day 2	-0.052093752	0.038782941	0.13143108
ENSG00000004455	AK2	RV16 Post-Infection Day 7 vs RV16 Post-Infection Day 2	-0.128815933	3.68E-07	2.95E-06
ENSG00000004455	AK2	RV16 Post-Infection Day 10 vs RV16 Post-Infection Day 2	-0.215528528	1.21E-17	2.93E-16
ENSG00000004455	AK2	IL-13 Uninfected Day 4 vs IL-13 Uninfected Day 2	0.030426322	0.317835692	0.969406755
ENSG00000004455	AK2	IL-13 Uninfected Day 7 vs IL-13 Uninfected Day 2	0.055175508	0.068532447	0.345440291
ENSG00000004455	AK2	IL-13 Uninfected Day 10 vs IL-13 Uninfected Day 2	0.027439923	0.369654432	0.725089661
ENSG00000004455	AK2	RV16 Post-Infection Day 4 vs IL-13 RV16 Post-Infection Day 4	-0.173497675	1.58E-12	5.31E-12
ENSG00000004455	AK2	IL-13 Uninfected Day 4 vs IL-13 RV16 Post-Infection Day 4	-0.1033202	2.39E-04	0.002650772
ENSG00000004455	AK2	IL-13 RV16 Post-Infection Day 7 vs IL-13 RV16 Post-Infection Day 4	-0.032399186	0.190383843	0.462511996
ENSG00000004455	AK2	IL-13 RV16 Post-Infection Day 10 vs IL-13 RV16 Post-Infection Day 4	-0.045554725	0.062542965	0.213837331
ENSG00000004455	AK2	RV16 Post-Infection Day 7 vs RV16 Post-Infection Day 4	-0.076722181	0.001769897	0.012425301
ENSG00000004455	AK2	RV16 Post-Infection Day 10 vs RV16 Post-Infection Day 4	-0.163434776	2.16E-11	9.74E-10
ENSG00000004455	AK2	IL-13 Uninfected Day 7 vs IL-13 Uninfected Day 4	0.024749186	0.417348072	0.773850835
ENSG00000004455	AK2	IL-13 Uninfected Day 10 vs IL-13 Uninfected Day 4	-0.002986399	0.92275404	0.988490329
ENSG00000004455	AK2	RV16 Post-Infection Day 7 vs IL-13 RV16 Post-Infection Day 7	-0.217820669	1.71E-18	6.42E-18
ENSG00000004455	AK2	IL-13 Uninfected Day 7 vs IL-13 RV16 Post-Infection Day 7	-0.046171828	0.100391745	0.377402919
ENSG00000004455	AK2	IL-13 RV16 Post-Infection Day 10 vs IL-13 RV16 Post-Infection Day 7	-0.013155539	0.592774413	0.803471271
ENSG00000004455	AK2	RV16 Post-Infection Day 10 vs RV16 Post-Infection Day 7	-0.086712595	4.01E-04	0.007714123
ENSG00000004455	AK2	IL-13 Uninfected Day 10 vs IL-13 Uninfected Day 7	-0.027735585	0.365284836	0.691259601
ENSG00000004455	AK2	RV16 Post-Infection Day 10 vs IL-13 RV16 Post-Infection Day 10	-0.291377725	7.71E-33	4.37E-32
ENSG00000004455	AK2	IL-13 Uninfected Day 10 vs IL-13 RV16 Post-Infection Day 10	-0.060751873	0.030973639	0.23054238
ENSG00000004468	CD38	Pre-Infection Day 0 vs IL-13 Pre-Infection Day 0	3.349491607	1.86E-43	3.21E-42
ENSG00000004468	CD38	IL-13 Uninfected Day 0 vs IL-13 Pre-Infection Day 0	-3.98E-14	1	1
ENSG00000004468	CD38	IL-13 RV16 Post-Infection Day 2 vs IL-13 Pre-Infection Day 0	2.930550276	1.48E-23	9.29E-22
ENSG00000004468	CD38	IL-13 RV16 Post-Infection Day 4 vs IL-13 Pre-Infection Day 0	0.395417407	0.1630173	0.31521228
ENSG00000004468	CD38	IL-13 RV16 Post-Infection Day 7 vs IL-13 Pre-Infection Day 0	-0.174532917	0.540320089	0.724595507
ENSG00000004468	CD38	IL-13 RV16 Post-Infection Day 10 vs IL-13 Pre-Infection Day 0	0.021775051	0.938366296	0.964699166
ENSG00000004468	CD38	RV16 Post-Infection Day 2 vs Pre-Infection Day 0	1.948784033	1.07E-63	1.18E-61
ENSG00000004468	CD38	RV16 Post-Infection Day 4 vs Pre-Infection Day 0	0.557904979	5.31E-07	5.37E-06
ENSG00000004468	CD38	RV16 Post-Infection Day 7 vs Pre-Infection Day 0	0.111586786	0.316811822	0.603069136
ENSG00000004468	CD38	RV16 Post-Infection Day 10 vs Pre-Infection Day 0	0.189021891	0.088063535	0.271669284
ENSG00000004468	CD38	IL-13 Uninfected Day 2 vs IL-13 Uninfected Day 0	-0.107536113	0.73070176	0.932498767
ENSG00000004468	CD38	IL-13 Uninfected Day 4 vs IL-13 Uninfected Day 0	-0.274206124	0.378350697	0.68294738
ENSG00000004468	CD38	IL-13 Uninfected Day 7 vs IL-13 Uninfected Day 0	-0.293131455	0.348031752	0.667443159
ENSG00000004468	CD38	IL-13 Uninfected Day 10 vs IL-13 Uninfected Day 0	0.373354159	0.232493816	0.45394998
ENSG00000004468	CD38	RV16 Post-Infection Day 2 vs IL-13 RV16 Post-Infection Day 2	2.367725364	6.76E-31	6.56E-30
ENSG00000004468	CD38	IL-13 Uninfected Day 2 vs IL-13 RV16 Post-Infection Day 2	-3.038086389	3.17E-25	2.20E-23
ENSG00000004468	CD38	IL-13 RV16 Post-Infection Day 4 vs IL-13 RV16 Post-Infection Day 2	-2.535132868	7.46E-23	2.41E-20
ENSG00000004468	CD38	IL-13 RV16 Post-Infection Day 7 vs IL-13 RV16 Post-Infection Day 2	-3.105083193	1.89E-32	2.81E-30
ENSG00000004468	CD38	IL-13 RV16 Post-Infection Day 10 vs IL-13 RV16 Post-Infection Day 2	-2.908775225	1.10E-29	1.09E-27
ENSG00000004468	CD38	RV16 Post-Infection Day 4 vs RV16 Post-Infection Day 2	-1.390879054	3.27E-33	1.32E-30
ENSG00000004468	CD38	RV16 Post-Infection Day 7 vs RV16 Post-Infection Day 2	-1.837197248	3.85E-56	8.77E-54
ENSG00000004468	CD38	RV16 Post-Infection Day 10 vs RV16 Post-Infection Day 2	-1.759762142	3.28E-52	4.54E-50
ENSG00000004468	CD38	IL-13 Uninfected Day 4 vs IL-13 Uninfected Day 2	-0.166670011	0.591852192	0.99084672
ENSG00000004468	CD38	IL-13 Uninfected Day 7 vs IL-13 Uninfected Day 2	-0.185595342	0.551877171	0.820109763
ENSG00000004468	CD38	IL-13 Uninfected Day 10 vs IL-13 Uninfected Day 2	0.480890272	0.123625564	0.476264833
ENSG00000004468	CD38	RV16 Post-Infection Day 4 vs IL-13 RV16 Post-Infection Day 4	3.511979178	3.22E-69	8.41E-68
ENSG00000004468	CD38	IL-13 Uninfected Day 4 vs IL-13 RV16 Post-Infection Day 4	-0.669623531	0.017481815	0.073300287
ENSG00000004468	CD38	IL-13 RV16 Post-Infection Day 7 vs IL-13 RV16 Post-Infection Day 4	-0.569950324	0.02259447	0.122399334
ENSG00000004468	CD38	IL-13 RV16 Post-Infection Day 10 vs IL-13 RV16 Post-Infection Day 4	-0.373642356	0.128767729	0.334436108
ENSG00000004468	CD38	RV16 Post-Infection Day 7 vs RV16 Post-Infection Day 4	-0.446318194	6.73E-05	9.33E-04
ENSG00000004468	CD38	RV16 Post-Infection Day 10 vs RV16 Post-Infection Day 4	-0.368883088	9.27E-04	0.005082887
ENSG00000004468	CD38	IL-13 Uninfected Day 7 vs IL-13 Uninfected Day 4	-0.018925331	0.951429748	0.989288099
ENSG00000004468	CD38	IL-13 Uninfected Day 10 vs IL-13 Uninfected Day 4	0.647560283	0.037440518	0.447652351
ENSG00000004468	CD38	RV16 Post-Infection Day 7 vs IL-13 RV16 Post-Infection Day 7	3.635611309	9.44E-72	1.76E-70
ENSG00000004468	CD38	IL-13 Uninfected Day 7 vs IL-13 RV16 Post-Infection Day 7	-0.118598538	0.676720241	0.883671267
ENSG00000004468	CD38	IL-13 RV16 Post-Infection Day 10 vs IL-13 RV16 Post-Infection Day 7	0.196307968	0.428105734	0.68463882
ENSG00000004468	CD38	RV16 Post-Infection Day 10 vs RV16 Post-Infection Day 7	0.077435106	0.487493757	0.747376383
ENSG00000004468	CD38	IL-13 Uninfected Day 10 vs IL-13 Uninfected Day 7	0.666485614	0.03282548	0.190051534
ENSG00000004468	CD38	RV16 Post-Infection Day 10 vs IL-13 RV16 Post-Infection Day 10	3.516738447	1.62E-71	2.71E-70
ENSG00000004468	CD38	IL-13 Uninfected Day 10 vs IL-13 RV16 Post-Infection Day 10	0.351579108	0.211544379	0.573279946
ENSG00000004478	FKBP4	Pre-Infection Day 0 vs IL-13 Pre-Infection Day 0	-0.064267351	0.089370631	0.128165033
ENSG00000004478	FKBP4	IL-13 Uninfected Day 0 vs IL-13 Pre-Infection Day 0	-1.35E-13	1	1
ENSG00000004478	FKBP4	IL-13 RV16 Post-Infection Day 2 vs IL-13 Pre-Infection Day 0	0.141834234	2.08E-04	0.001008479
ENSG00000004478	FKBP4	IL-13 RV16 Post-Infection Day 4 vs IL-13 Pre-Infection Day 0	0.201401433	1.11E-07	2.05E-06
ENSG00000004478	FKBP4	IL-13 RV16 Post-Infection Day 7 vs IL-13 Pre-Infection Day 0	0.088475578	0.020412844	0.076223984
ENSG00000004478	FKBP4	IL-13 RV16 Post-Infection Day 10 vs IL-13 Pre-Infection Day 0	0.239460043	2.29E-10	9.58E-09
ENSG00000004478	FKBP4	RV16 Post-Infection Day 2 vs Pre-Infection Day 0	-0.047973114	0.160540998	0.251516305
ENSG00000004478	FKBP4	RV16 Post-Infection Day 4 vs Pre-Infection Day 0	0.061358858	0.063407551	0.140178209
ENSG00000004478	FKBP4	RV16 Post-Infection Day 7 vs Pre-Infection Day 0	-0.04905176	0.138959735	0.394992204
ENSG00000004478	FKBP4	RV16 Post-Infection Day 10 vs Pre-Infection Day 0	0.090541905	0.006006696	0.045798203
ENSG00000004478	FKBP4	IL-13 Uninfected Day 2 vs IL-13 Uninfected Day 0	0.180345495	1.19E-05	0.004206279
ENSG00000004478	FKBP4	IL-13 Uninfected Day 4 vs IL-13 Uninfected Day 0	0.182208862	1.07E-05	0.001120642
ENSG00000004478	FKBP4	IL-13 Uninfected Day 7 vs IL-13 Uninfected Day 0	0.056909492	0.167873124	0.48740098
ENSG00000004478	FKBP4	IL-13 Uninfected Day 10 vs IL-13 Uninfected Day 0	0.221308409	1.03E-07	5.44E-06
ENSG00000004478	FKBP4	RV16 Post-Infection Day 2 vs IL-13 RV16 Post-Infection Day 2	-0.254074698	2.83E-13	1.17E-12
ENSG00000004478	FKBP4	IL-13 Uninfected Day 2 vs IL-13 RV16 Post-Infection Day 2	0.038511261	0.31252302	0.474939796
ENSG00000004478	FKBP4	IL-13 RV16 Post-Infection Day 4 vs IL-13 RV16 Post-Infection Day 2	0.059567199	0.076691946	0.227011319
ENSG00000004478	FKBP4	IL-13 RV16 Post-Infection Day 7 vs IL-13 RV16 Post-Infection Day 2	-0.053358655	0.115405316	0.246697558
ENSG00000004478	FKBP4	IL-13 RV16 Post-Infection Day 10 vs IL-13 RV16 Post-Infection Day 2	0.097625809	0.003548178	0.013179297
ENSG00000004478	FKBP4	RV16 Post-Infection Day 4 vs RV16 Post-Infection Day 2	0.109331972	0.001430363	0.010136703
ENSG00000004478	FKBP4	RV16 Post-Infection Day 7 vs RV16 Post-Infection Day 2	-0.001078646	0.974996127	0.985050775
ENSG00000004478	FKBP4	RV16 Post-Infection Day 10 vs RV16 Post-Infection Day 2	0.138515019	5.18E-05	2.22E-04
ENSG00000004478	FKBP4	IL-13 Uninfected Day 4 vs IL-13 Uninfected Day 2	0.001863367	0.964011705	0.999106443
ENSG00000004478	FKBP4	IL-13 Uninfected Day 7 vs IL-13 Uninfected Day 2	-0.123436003	0.002716888	0.065257786
ENSG00000004478	FKBP4	IL-13 Uninfected Day 10 vs IL-13 Uninfected Day 2	0.040962914	0.323358616	0.692029488
ENSG00000004478	FKBP4	RV16 Post-Infection Day 4 vs IL-13 RV16 Post-Infection Day 4	-0.204309925	8.16E-10	2.34E-09
ENSG00000004478	FKBP4	IL-13 Uninfected Day 4 vs IL-13 RV16 Post-Infection Day 4	-0.01919257	0.613828424	0.78619056
ENSG00000004478	FKBP4	IL-13 RV16 Post-Infection Day 7 vs IL-13 RV16 Post-Infection Day 4	-0.112925854	7.44E-04	0.010848072
ENSG00000004478	FKBP4	IL-13 RV16 Post-Infection Day 10 vs IL-13 RV16 Post-Infection Day 4	0.03805861	0.249614279	0.494238814
ENSG00000004478	FKBP4	RV16 Post-Infection Day 7 vs RV16 Post-Infection Day 4	-0.110410618	9.09E-04	0.007411546
ENSG00000004478	FKBP4	RV16 Post-Infection Day 10 vs RV16 Post-Infection Day 4	0.029183047	0.377862458	0.561668655
ENSG00000004478	FKBP4	IL-13 Uninfected Day 7 vs IL-13 Uninfected Day 4	-0.125299371	0.002456848	0.061861287
ENSG00000004478	FKBP4	IL-13 Uninfected Day 10 vs IL-13 Uninfected Day 4	0.039099547	0.348025456	0.846963785
ENSG00000004478	FKBP4	RV16 Post-Infection Day 7 vs IL-13 RV16 Post-Infection Day 7	-0.201794689	1.93E-09	4.89E-09
ENSG00000004478	FKBP4	IL-13 Uninfected Day 7 vs IL-13 RV16 Post-Infection Day 7	-0.031566087	0.407793221	0.722012861
ENSG00000004478	FKBP4	IL-13 RV16 Post-Infection Day 10 vs IL-13 RV16 Post-Infection Day 7	0.150984464	5.67E-06	1.56E-04
ENSG00000004478	FKBP4	RV16 Post-Infection Day 10 vs RV16 Post-Infection Day 7	0.139593665	2.59E-05	9.94E-04
ENSG00000004478	FKBP4	IL-13 Uninfected Day 10 vs IL-13 Uninfected Day 7	0.164398917	7.58E-05	0.002418005
[truncated: 644,602 more rows]
