# Supplementary material for: IL-13 Modulates Antiviral Effector and Proinflammatory Pathways in Rhinovirus-Infected Pediatric Bronchial Epithelium
Source: bioRxiv. 2025 Dec 8:2025.12.06.692776. Preprint. [Version 1] doi: 10.64898/2025.12.06.692776 (PMC12713584; doi:10.64898/2025.12.06.692776)
Supplement: Supplement 2 [file media-2.csv]

Table of genes in Clusters with Cluster annotations
geneName	Cluster	hgnc_symbol	Cluster Annotation
ENSG00000000003	Cluster_1	TSPAN6	Microtubule Based Movement (Cluster 1)
ENSG00000000419	Cluster_2	DPM1	Amino Acid Metabolic Process (Cluster 2)
ENSG00000000457	Cluster_3	SCYL3	Antigen Processing and Presentation (Cluster 3)
ENSG00000000460	Cluster_4	FIRRM	Chromosome Segregation (Cluster 4)
ENSG00000000938	Cluster_5	FGR	Epithelial Mesenchymal Transition (Cluster 5)
ENSG00000000971	Cluster_6	CFH	Anti-Viral Effectors (Cluster 6)
ENSG00000001036	Cluster_7	FUCA2	Antigen Processing and Presentation via MHC Class IB (Cluster 7)
ENSG00000001084	Cluster_2	GCLC	Amino Acid Metabolic Process (Cluster 2)
ENSG00000001167	Cluster_6	NFYA	Anti-Viral Effectors (Cluster 6)
ENSG00000001460	Cluster_1	STPG1	Microtubule Based Movement (Cluster 1)
ENSG00000001461	Cluster_8	NIPAL3	Canonical IL-13 Response (Cluster 8)
ENSG00000001497	Cluster_9	LAS1L	Cilium Organization (Cluster 9)
ENSG00000001561	Cluster_10	ENPP4	Aerobic Respiration (Cluster 10)
ENSG00000001617	Cluster_3	SEMA3F	Antigen Processing and Presentation (Cluster 3)
ENSG00000001626	Cluster_8	CFTR	Canonical IL-13 Response (Cluster 8)
ENSG00000001629	Cluster_11	ANKIB1	Canonical NF-kappaB Signal Transduction (Cluster 11)
ENSG00000001630	Cluster_8	CYP51A1	Canonical IL-13 Response (Cluster 8)
ENSG00000001631	Cluster_9	KRIT1	Cilium Organization (Cluster 9)
ENSG00000002016	Cluster_9	RAD52	Cilium Organization (Cluster 9)
ENSG00000002330	Cluster_10	BAD	Aerobic Respiration (Cluster 10)
ENSG00000002549	Cluster_6	LAP3	Anti-Viral Effectors (Cluster 6)
ENSG00000002586	Cluster_10	CD99	Aerobic Respiration (Cluster 10)
ENSG00000002587	Cluster_8	HS3ST1	Canonical IL-13 Response (Cluster 8)
ENSG00000002726	Cluster_5	AOC1	Epithelial Mesenchymal Transition (Cluster 5)
ENSG00000002745	Cluster_1	WNT16	Microtubule Based Movement (Cluster 1)
ENSG00000002746	Cluster_12	HECW1	Regulation of DNA Replication (Cluster 12)
ENSG00000002822	Cluster_13	MAD1L1	Positive Regulation of Dendritic Spine Development (Cluster 13)
ENSG00000002834	Cluster_8	LASP1	Canonical IL-13 Response (Cluster 8)
ENSG00000002919	Cluster_14	SNX11	Secondary Pro-Inflammatory Responses (Cluster 14)
ENSG00000002933	Cluster_3	TMEM176A	Antigen Processing and Presentation (Cluster 3)
ENSG00000003056	Cluster_15	M6PR	RNA 5'-end Processing (Cluster 15)
ENSG00000003096	Cluster_1	KLHL13	Microtubule Based Movement (Cluster 1)
ENSG00000003137	Cluster_3	CYP26B1	Antigen Processing and Presentation (Cluster 3)
ENSG00000003147	Cluster_8	ICA1	Canonical IL-13 Response (Cluster 8)
ENSG00000003249	Cluster_5	DBNDD1	Epithelial Mesenchymal Transition (Cluster 5)
ENSG00000003393	Cluster_6	ALS2	Anti-Viral Effectors (Cluster 6)
ENSG00000003400	Cluster_3	CASP10	Antigen Processing and Presentation (Cluster 3)
ENSG00000003402	Cluster_6	CFLAR	Anti-Viral Effectors (Cluster 6)
ENSG00000003436	Cluster_16	TFPI	Muscle Cell Development (Cluster 16)
ENSG00000003509	Cluster_13	NDUFAF7	Positive Regulation of Dendritic Spine Development (Cluster 13)
ENSG00000003756	Cluster_3	RBM5	Antigen Processing and Presentation (Cluster 3)
ENSG00000003987	Cluster_17	MTMR7	Cytoplasmic Translation (Cluster 17)
ENSG00000003989	Cluster_1	SLC7A2	Microtubule Based Movement (Cluster 1)
ENSG00000004059	Cluster_18	ARF5	ATP Biosynthetic Process (Cluster 18)
ENSG00000004139	Cluster_9	SARM1	Cilium Organization (Cluster 9)
ENSG00000004142	Cluster_15	POLDIP2	RNA 5'-end Processing (Cluster 15)
ENSG00000004399	Cluster_9	PLXND1	Cilium Organization (Cluster 9)
ENSG00000004455	Cluster_11	AK2	Canonical NF-kappaB Signal Transduction (Cluster 11)
ENSG00000004468	Cluster_3	CD38	Antigen Processing and Presentation (Cluster 3)
ENSG00000004478	Cluster_11	FKBP4	Canonical NF-kappaB Signal Transduction (Cluster 11)
ENSG00000004487	Cluster_9	KDM1A	Cilium Organization (Cluster 9)
ENSG00000004534	Cluster_6	RBM6	Anti-Viral Effectors (Cluster 6)
ENSG00000004660	Cluster_2	CAMKK1	Amino Acid Metabolic Process (Cluster 2)
ENSG00000004700	Cluster_19	RECQL	Autophagy of Mitochondrion (Cluster 19)
ENSG00000004766	Cluster_11	VPS50	Canonical NF-kappaB Signal Transduction (Cluster 11)
ENSG00000004777	Cluster_9	ARHGAP33	Cilium Organization (Cluster 9)
ENSG00000004779	Cluster_17	NDUFAB1	Cytoplasmic Translation (Cluster 17)
ENSG00000004799	Cluster_9	PDK4	Cilium Organization (Cluster 9)
ENSG00000004809	Cluster_8	SLC22A16	Canonical IL-13 Response (Cluster 8)
ENSG00000004838	Cluster_1	ZMYND10	Microtubule Based Movement (Cluster 1)
ENSG00000004846	Cluster_8	ABCB5	Canonical IL-13 Response (Cluster 8)
ENSG00000004848	Cluster_17	ARX	Cytoplasmic Translation (Cluster 17)
ENSG00000004864	Cluster_8	SLC25A13	Canonical IL-13 Response (Cluster 8)
ENSG00000004866	Cluster_20	ST7	Mitotic Nuclear Division (Cluster 20)
ENSG00000004897	Cluster_21	CDC27	IFN Response & Regulation (Cluster 21)
ENSG00000004939	Cluster_5	SLC4A1	Epithelial Mesenchymal Transition (Cluster 5)
ENSG00000004948	Cluster_22	CALCR	Calcium Mediated Signaling (Cluster 22)
ENSG00000004961	Cluster_11	HCCS	Canonical NF-kappaB Signal Transduction (Cluster 11)
ENSG00000004975	Cluster_3	DVL2	Antigen Processing and Presentation (Cluster 3)
ENSG00000005001	Cluster_11	PRSS22	Canonical NF-kappaB Signal Transduction (Cluster 11)
ENSG00000005007	Cluster_11	UPF1	Canonical NF-kappaB Signal Transduction (Cluster 11)
ENSG00000005020	Cluster_18	SKAP2	ATP Biosynthetic Process (Cluster 18)
ENSG00000005022	Cluster_8	SLC25A5	Canonical IL-13 Response (Cluster 8)
ENSG00000005059	Cluster_8	MCUB	Canonical IL-13 Response (Cluster 8)
ENSG00000005075	Cluster_18	POLR2J	ATP Biosynthetic Process (Cluster 18)
ENSG00000005100	Cluster_6	DHX33	Anti-Viral Effectors (Cluster 6)
ENSG00000005102	Cluster_11	MEOX1	Canonical NF-kappaB Signal Transduction (Cluster 11)
ENSG00000005108	Cluster_23	THSD7A	Amelogenesis (Cluster 23)
ENSG00000005156	Cluster_3	LIG3	Antigen Processing and Presentation (Cluster 3)
ENSG00000005175	Cluster_9	RPAP3	Cilium Organization (Cluster 9)
ENSG00000005187	Cluster_9	ACSM3	Cilium Organization (Cluster 9)
ENSG00000005189	Cluster_9	REXO5	Cilium Organization (Cluster 9)
ENSG00000005194	Cluster_11	CIAPIN1	Canonical NF-kappaB Signal Transduction (Cluster 11)
ENSG00000005206	Cluster_9	SPPL2B	Cilium Organization (Cluster 9)
ENSG00000005238	Cluster_8	ATOSB	Canonical IL-13 Response (Cluster 8)
ENSG00000005243	Cluster_8	COPZ2	Canonical IL-13 Response (Cluster 8)
ENSG00000005249	Cluster_9	PRKAR2B	Cilium Organization (Cluster 9)
ENSG00000005302	Cluster_9	MSL3	Cilium Organization (Cluster 9)
ENSG00000005339	Cluster_14	CREBBP	Secondary Pro-Inflammatory Responses (Cluster 14)
ENSG00000005379	Cluster_1	TSPOAP1	Microtubule Based Movement (Cluster 1)
ENSG00000005381	Cluster_9	MPO	Cilium Organization (Cluster 9)
ENSG00000005421	Cluster_9	PON1	Cilium Organization (Cluster 9)
ENSG00000005436	Cluster_12	GCFC2	Regulation of DNA Replication (Cluster 12)
ENSG00000005448	Cluster_1	WDR54	Microtubule Based Movement (Cluster 1)
ENSG00000005469	Cluster_8	CROT	Canonical IL-13 Response (Cluster 8)
ENSG00000005471	Cluster_16	ABCB4	Muscle Cell Development (Cluster 16)
ENSG00000005483	Cluster_8	KMT2E	Canonical IL-13 Response (Cluster 8)
ENSG00000005486	Cluster_8	RHBDD2	Canonical IL-13 Response (Cluster 8)
ENSG00000005513	Cluster_8	SOX8	Canonical IL-13 Response (Cluster 8)
ENSG00000005700	Cluster_8	IBTK	Canonical IL-13 Response (Cluster 8)
ENSG00000005801	Cluster_8	ZNF195	Canonical IL-13 Response (Cluster 8)
ENSG00000005810	Cluster_6	MYCBP2	Anti-Viral Effectors (Cluster 6)
ENSG00000005812	Cluster_24	FBXL3	Regulation of Glycolytic Process (Cluster 24)
ENSG00000005844	Cluster_9	ITGAL	Cilium Organization (Cluster 9)
ENSG00000005882	Cluster_17	PDK2	Cytoplasmic Translation (Cluster 17)
ENSG00000005884	Cluster_21	ITGA3	IFN Response & Regulation (Cluster 21)
ENSG00000005889	Cluster_25	ZFX	TGF Beta Signaling (Cluster 25)
ENSG00000005893	Cluster_8	LAMP2	Canonical IL-13 Response (Cluster 8)
ENSG00000005961	Cluster_16	ITGA2B	Muscle Cell Development (Cluster 16)
ENSG00000005981	Cluster_17	ASB4	Cytoplasmic Translation (Cluster 17)
ENSG00000006007	Cluster_8	GDE1	Canonical IL-13 Response (Cluster 8)
ENSG00000006015	Cluster_20	REX1BD	Mitotic Nuclear Division (Cluster 20)
ENSG00000006016	Cluster_3	CRLF1	Antigen Processing and Presentation (Cluster 3)
ENSG00000006025	Cluster_8	OSBPL7	Canonical IL-13 Response (Cluster 8)
ENSG00000006042	Cluster_5	TMEM98	Epithelial Mesenchymal Transition (Cluster 5)
ENSG00000006047	Cluster_9	YBX2	Cilium Organization (Cluster 9)
ENSG00000006059	Cluster_9	KRT33A	Cilium Organization (Cluster 9)
ENSG00000006062	Cluster_8	MAP3K14	Canonical IL-13 Response (Cluster 8)
ENSG00000006071	Cluster_10	ABCC8	Aerobic Respiration (Cluster 10)
ENSG00000006118	Cluster_3	TMEM132A	Antigen Processing and Presentation (Cluster 3)
ENSG00000006125	Cluster_16	AP2B1	Muscle Cell Development (Cluster 16)
ENSG00000006128	Cluster_8	TAC1	Canonical IL-13 Response (Cluster 8)
ENSG00000006194	Cluster_2	ZNF263	Amino Acid Metabolic Process (Cluster 2)
ENSG00000006210	Cluster_6	CX3CL1	Anti-Viral Effectors (Cluster 6)
ENSG00000006282	Cluster_10	SPATA20	Aerobic Respiration (Cluster 10)
ENSG00000006327	Cluster_8	TNFRSF12A	Canonical IL-13 Response (Cluster 8)
ENSG00000006432	Cluster_8	MAP3K9	Canonical IL-13 Response (Cluster 8)
ENSG00000006451	Cluster_5	RALA	Epithelial Mesenchymal Transition (Cluster 5)
ENSG00000006453	Cluster_9	BAIAP2L1	Cilium Organization (Cluster 9)
ENSG00000006459	Cluster_8	KDM7A	Canonical IL-13 Response (Cluster 8)
ENSG00000006468	Cluster_1	ETV1	Microtubule Based Movement (Cluster 1)
ENSG00000006530	Cluster_6	AGK	Anti-Viral Effectors (Cluster 6)
ENSG00000006534	Cluster_1	ALDH3B1	Microtubule Based Movement (Cluster 1)
ENSG00000006555	Cluster_11	TTC22	Canonical NF-kappaB Signal Transduction (Cluster 11)
ENSG00000006576	Cluster_13	PHTF2	Positive Regulation of Dendritic Spine Development (Cluster 13)
ENSG00000006606	Cluster_8	CCL26	Canonical IL-13 Response (Cluster 8)
ENSG00000006607	Cluster_24	FARP2	Regulation of Glycolytic Process (Cluster 24)
ENSG00000006611	Cluster_24	USH1C	Regulation of Glycolytic Process (Cluster 24)
ENSG00000006625	Cluster_8	GGCT	Canonical IL-13 Response (Cluster 8)
ENSG00000006634	Cluster_11	DBF4	Canonical NF-kappaB Signal Transduction (Cluster 11)
ENSG00000006652	Cluster_15	IFRD1	RNA 5'-end Processing (Cluster 15)
ENSG00000006695	Cluster_14	COX10	Secondary Pro-Inflammatory Responses (Cluster 14)
ENSG00000006704	Cluster_8	GTF2IRD1	Canonical IL-13 Response (Cluster 8)
ENSG00000006712	Cluster_9	PAF1	Cilium Organization (Cluster 9)
ENSG00000006715	Cluster_10	VPS41	Aerobic Respiration (Cluster 10)
ENSG00000006740	Cluster_1	ARHGAP44	Microtubule Based Movement (Cluster 1)
ENSG00000006744	Cluster_3	ELAC2	Antigen Processing and Presentation (Cluster 3)
ENSG00000006747	Cluster_8	SCIN	Canonical IL-13 Response (Cluster 8)
ENSG00000006756	Cluster_1	ARSD	Microtubule Based Movement (Cluster 1)
ENSG00000006757	Cluster_19	PNPLA4	Autophagy of Mitochondrion (Cluster 19)
ENSG00000006788	Cluster_5	MYH13	Epithelial Mesenchymal Transition (Cluster 5)
ENSG00000006831	Cluster_8	ADIPOR2	Canonical IL-13 Response (Cluster 8)
ENSG00000006837	Cluster_9	CDKL3	Cilium Organization (Cluster 9)
ENSG00000007001	Cluster_12	UPP2	Regulation of DNA Replication (Cluster 12)
ENSG00000007038	Cluster_9	PRSS21	Cilium Organization (Cluster 9)
ENSG00000007047	Cluster_8	MARK4	Canonical IL-13 Response (Cluster 8)
ENSG00000007062	Cluster_9	PROM1	Cilium Organization (Cluster 9)
ENSG00000007080	Cluster_10	CCDC124	Aerobic Respiration (Cluster 10)
ENSG00000007129	Cluster_8	CEACAM21	Canonical IL-13 Response (Cluster 8)
ENSG00000007168	Cluster_3	PAFAH1B1	Antigen Processing and Presentation (Cluster 3)
ENSG00000007171	Cluster_8	NOS2	Canonical IL-13 Response (Cluster 8)
ENSG00000007174	Cluster_1	DNAH9	Microtubule Based Movement (Cluster 1)
ENSG00000007202	Cluster_18	BLTP2	ATP Biosynthetic Process (Cluster 18)
ENSG00000007216	Cluster_9	SLC13A2	Cilium Organization (Cluster 9)
ENSG00000007237	Cluster_9	GAS7	Cilium Organization (Cluster 9)
ENSG00000007255	Cluster_19	TRAPPC6A	Autophagy of Mitochondrion (Cluster 19)
ENSG00000007264	Cluster_12	MATK	Regulation of DNA Replication (Cluster 12)
ENSG00000007306	Cluster_3	CEACAM7	Antigen Processing and Presentation (Cluster 3)
ENSG00000007341	Cluster_3	ST7L	Antigen Processing and Presentation (Cluster 3)
ENSG00000007372	Cluster_25	PAX6	TGF Beta Signaling (Cluster 25)
ENSG00000007376	Cluster_8	RPUSD1	Canonical IL-13 Response (Cluster 8)
ENSG00000007384	Cluster_8	RHBDF1	Canonical IL-13 Response (Cluster 8)
ENSG00000007392	Cluster_3	LUC7L	Antigen Processing and Presentation (Cluster 3)
ENSG00000007402	Cluster_5	CACNA2D2	Epithelial Mesenchymal Transition (Cluster 5)
ENSG00000007516	Cluster_9	BAIAP3	Cilium Organization (Cluster 9)
ENSG00000007520	Cluster_10	TSR3	Aerobic Respiration (Cluster 10)
ENSG00000007541	Cluster_1	PIGQ	Microtubule Based Movement (Cluster 1)
ENSG00000007545	Cluster_2	CRAMP1	Amino Acid Metabolic Process (Cluster 2)
ENSG00000007866	Cluster_8	TEAD3	Canonical IL-13 Response (Cluster 8)
ENSG00000007908	Cluster_23	SELE	Amelogenesis (Cluster 23)
ENSG00000007923	Cluster_7	DNAJC11	Antigen Processing and Presentation via MHC Class IB (Cluster 7)
ENSG00000007933	Cluster_1	FMO3	Microtubule Based Movement (Cluster 1)
ENSG00000007944	Cluster_9	MYLIP	Cilium Organization (Cluster 9)
ENSG00000007952	Cluster_3	NOX1	Antigen Processing and Presentation (Cluster 3)
ENSG00000007968	Cluster_26	E2F2	DNA Replication (Cluster 26)
ENSG00000008018	Cluster_7	PSMB1	Antigen Processing and Presentation via MHC Class IB (Cluster 7)
ENSG00000008056	Cluster_5	SYN1	Epithelial Mesenchymal Transition (Cluster 5)
ENSG00000008083	Cluster_11	JARID2	Canonical NF-kappaB Signal Transduction (Cluster 11)
ENSG00000008086	Cluster_6	CDKL5	Anti-Viral Effectors (Cluster 6)
ENSG00000008128	Cluster_5	CDK11A	Epithelial Mesenchymal Transition (Cluster 5)
ENSG00000008130	Cluster_11	NADK	Canonical NF-kappaB Signal Transduction (Cluster 11)
ENSG00000008226	Cluster_1	DLEC1	Microtubule Based Movement (Cluster 1)
ENSG00000008256	Cluster_13	CYTH3	Positive Regulation of Dendritic Spine Development (Cluster 13)
ENSG00000008277	Cluster_1	ADAM22	Microtubule Based Movement (Cluster 1)
ENSG00000008282	Cluster_11	SYPL1	Canonical NF-kappaB Signal Transduction (Cluster 11)
ENSG00000008283	Cluster_1	CYB561	Microtubule Based Movement (Cluster 1)
ENSG00000008294	Cluster_10	SPAG9	Aerobic Respiration (Cluster 10)
ENSG00000008300	Cluster_11	CELSR3	Canonical NF-kappaB Signal Transduction (Cluster 11)
ENSG00000008311	Cluster_19	AASS	Autophagy of Mitochondrion (Cluster 19)
ENSG00000008323	Cluster_8	PLEKHG6	Canonical IL-13 Response (Cluster 8)
ENSG00000008324	Cluster_15	SS18L2	RNA 5'-end Processing (Cluster 15)
ENSG00000008382	Cluster_18	MPND	ATP Biosynthetic Process (Cluster 18)
ENSG00000008394	Cluster_20	MGST1	Mitotic Nuclear Division (Cluster 20)
ENSG00000008405	Cluster_1	CRY1	Microtubule Based Movement (Cluster 1)
ENSG00000008441	Cluster_9	NFIX	Cilium Organization (Cluster 9)
ENSG00000008513	Cluster_3	ST3GAL1	Antigen Processing and Presentation (Cluster 3)
ENSG00000008516	Cluster_4	MMP25	Chromosome Segregation (Cluster 4)
ENSG00000008517	Cluster_5	IL32	Epithelial Mesenchymal Transition (Cluster 5)
ENSG00000008710	Cluster_8	PKD1	Canonical IL-13 Response (Cluster 8)
ENSG00000008735	Cluster_11	MAPK8IP2	Canonical NF-kappaB Signal Transduction (Cluster 11)
ENSG00000008838	Cluster_5	MED24	Epithelial Mesenchymal Transition (Cluster 5)
ENSG00000008853	Cluster_8	RHOBTB2	Canonical IL-13 Response (Cluster 8)
ENSG00000008869	Cluster_18	HEATR5B	ATP Biosynthetic Process (Cluster 18)
ENSG00000008952	Cluster_8	SEC62	Canonical IL-13 Response (Cluster 8)
ENSG00000008988	Cluster_17	RPS20	Cytoplasmic Translation (Cluster 17)
ENSG00000009307	Cluster_19	CSDE1	Autophagy of Mitochondrion (Cluster 19)
ENSG00000009335	Cluster_8	UBE3C	Canonical IL-13 Response (Cluster 8)
ENSG00000009413	Cluster_12	REV3L	Regulation of DNA Replication (Cluster 12)
ENSG00000009694	Cluster_5	TENM1	Epithelial Mesenchymal Transition (Cluster 5)
ENSG00000009724	Cluster_3	MASP2	Antigen Processing and Presentation (Cluster 3)
ENSG00000009765	Cluster_17	IYD	Cytoplasmic Translation (Cluster 17)
ENSG00000009780	Cluster_1	FAM76A	Microtubule Based Movement (Cluster 1)
ENSG00000009790	Cluster_8	TRAF3IP3	Canonical IL-13 Response (Cluster 8)
ENSG00000009830	Cluster_17	POMT2	Cytoplasmic Translation (Cluster 17)
ENSG00000009844	Cluster_3	VTA1	Antigen Processing and Presentation (Cluster 3)
ENSG00000009950	Cluster_20	MLXIPL	Mitotic Nuclear Division (Cluster 20)
ENSG00000009954	Cluster_7	BAZ1B	Antigen Processing and Presentation via MHC Class IB (Cluster 7)
ENSG00000010017	Cluster_10	RANBP9	Aerobic Respiration (Cluster 10)
ENSG00000010030	Cluster_21	ETV7	IFN Response & Regulation (Cluster 21)
ENSG00000010072	Cluster_9	SPRTN	Cilium Organization (Cluster 9)
ENSG00000010165	Cluster_6	METTL13	Anti-Viral Effectors (Cluster 6)
ENSG00000010219	Cluster_9	DYRK4	Cilium Organization (Cluster 9)
ENSG00000010244	Cluster_6	ZNF207	Anti-Viral Effectors (Cluster 6)
ENSG00000010256	Cluster_8	UQCRC1	Canonical IL-13 Response (Cluster 8)
ENSG00000010270	Cluster_10	STARD3NL	Aerobic Respiration (Cluster 10)
ENSG00000010278	Cluster_8	CD9	Canonical IL-13 Response (Cluster 8)
ENSG00000010282	Cluster_9	HHATL	Cilium Organization (Cluster 9)
ENSG00000010292	Cluster_4	NCAPD2	Chromosome Segregation (Cluster 4)
ENSG00000010295	Cluster_20	IFFO1	Mitotic Nuclear Division (Cluster 20)
ENSG00000010310	Cluster_9	GIPR	Cilium Organization (Cluster 9)
ENSG00000010318	Cluster_9	PHF7	Cilium Organization (Cluster 9)
ENSG00000010319	Cluster_8	SEMA3G	Canonical IL-13 Response (Cluster 8)
ENSG00000010322	Cluster_18	NISCH	ATP Biosynthetic Process (Cluster 18)
ENSG00000010327	Cluster_11	STAB1	Canonical NF-kappaB Signal Transduction (Cluster 11)
ENSG00000010361	Cluster_1	FUZ	Microtubule Based Movement (Cluster 1)
ENSG00000010379	Cluster_12	SLC6A13	Regulation of DNA Replication (Cluster 12)
ENSG00000010404	Cluster_10	IDS	Aerobic Respiration (Cluster 10)
ENSG00000010438	Cluster_11	PRSS3	Canonical NF-kappaB Signal Transduction (Cluster 11)
ENSG00000010539	Cluster_3	ZNF200	Antigen Processing and Presentation (Cluster 3)
ENSG00000010610	Cluster_9	CD4	Cilium Organization (Cluster 9)
ENSG00000010626	Cluster_1	LRRC23	Microtubule Based Movement (Cluster 1)
ENSG00000010671	Cluster_17	BTK	Cytoplasmic Translation (Cluster 17)
ENSG00000010704	Cluster_11	HFE	Canonical NF-kappaB Signal Transduction (Cluster 11)
ENSG00000010803	Cluster_24	SCMH1	Regulation of Glycolytic Process (Cluster 24)
ENSG00000010810	Cluster_1	FYN	Microtubule Based Movement (Cluster 1)
ENSG00000010818	Cluster_8	HIVEP2	Canonical IL-13 Response (Cluster 8)
ENSG00000010932	Cluster_9	FMO1	Cilium Organization (Cluster 9)
ENSG00000011007	Cluster_11	ELOA	Canonical NF-kappaB Signal Transduction (Cluster 11)
ENSG00000011009	Cluster_16	LYPLA2	Muscle Cell Development (Cluster 16)
ENSG00000011021	Cluster_3	CLCN6	Antigen Processing and Presentation (Cluster 3)
ENSG00000011028	Cluster_4	MRC2	Chromosome Segregation (Cluster 4)
ENSG00000011083	Cluster_13	SLC6A7	Positive Regulation of Dendritic Spine Development (Cluster 13)
ENSG00000011105	Cluster_3	TSPAN9	Antigen Processing and Presentation (Cluster 3)
ENSG00000011114	Cluster_19	BTBD7	Autophagy of Mitochondrion (Cluster 19)
ENSG00000011132	Cluster_8	APBA3	Canonical IL-13 Response (Cluster 8)
ENSG00000011143	Cluster_9	MKS1	Cilium Organization (Cluster 9)
ENSG00000011198	Cluster_8	ABHD5	Canonical IL-13 Response (Cluster 8)
ENSG00000011201	Cluster_19	ANOS1	Autophagy of Mitochondrion (Cluster 19)
ENSG00000011243	Cluster_6	AKAP8L	Anti-Viral Effectors (Cluster 6)
ENSG00000011258	Cluster_17	MBTD1	Cytoplasmic Translation (Cluster 17)
ENSG00000011260	Cluster_25	UTP18	TGF Beta Signaling (Cluster 25)
ENSG00000011275	Cluster_11	RNF216	Canonical NF-kappaB Signal Transduction (Cluster 11)
ENSG00000011295	Cluster_2	TTC19	Amino Acid Metabolic Process (Cluster 2)
ENSG00000011304	Cluster_12	PTBP1	Regulation of DNA Replication (Cluster 12)
ENSG00000011332	Cluster_9	DPF1	Cilium Organization (Cluster 9)
ENSG00000011347	Cluster_18	SYT7	ATP Biosynthetic Process (Cluster 18)
ENSG00000011376	Cluster_4	LARS2	Chromosome Segregation (Cluster 4)
ENSG00000011405	Cluster_18	PIK3C2A	ATP Biosynthetic Process (Cluster 18)
ENSG00000011422	Cluster_11	PLAUR	Canonical NF-kappaB Signal Transduction (Cluster 11)
ENSG00000011426	Cluster_4	ANLN	Chromosome Segregation (Cluster 4)
ENSG00000011451	Cluster_8	WIZ	Canonical IL-13 Response (Cluster 8)
ENSG00000011454	Cluster_8	RABGAP1	Canonical IL-13 Response (Cluster 8)
ENSG00000011465	Cluster_21	DCN	IFN Response & Regulation (Cluster 21)
ENSG00000011478	Cluster_10	QPCTL	Aerobic Respiration (Cluster 10)
ENSG00000011485	Cluster_9	PPP5C	Cilium Organization (Cluster 9)
ENSG00000011523	Cluster_1	CEP68	Microtubule Based Movement (Cluster 1)
ENSG00000011566	Cluster_8	MAP4K3	Canonical IL-13 Response (Cluster 8)
ENSG00000011590	Cluster_7	ZBTB32	Antigen Processing and Presentation via MHC Class IB (Cluster 7)
ENSG00000011600	Cluster_8	TYROBP	Canonical IL-13 Response (Cluster 8)
ENSG00000011638	Cluster_8	LDAF1	Canonical IL-13 Response (Cluster 8)
ENSG00000011677	Cluster_20	GABRA3	Mitotic Nuclear Division (Cluster 20)
ENSG00000012048	Cluster_9	BRCA1	Cilium Organization (Cluster 9)
ENSG00000012061	Cluster_9	ERCC1	Cilium Organization (Cluster 9)
ENSG00000012124	Cluster_4	CD22	Chromosome Segregation (Cluster 4)
ENSG00000012171	Cluster_8	SEMA3B	Canonical IL-13 Response (Cluster 8)
ENSG00000012174	Cluster_11	MBTPS2	Canonical NF-kappaB Signal Transduction (Cluster 11)
ENSG00000012211	Cluster_8	PRICKLE3	Canonical IL-13 Response (Cluster 8)
ENSG00000012223	Cluster_9	LTF	Cilium Organization (Cluster 9)
ENSG00000012232	Cluster_8	EXTL3	Canonical IL-13 Response (Cluster 8)
ENSG00000012660	Cluster_8	ELOVL5	Canonical IL-13 Response (Cluster 8)
ENSG00000012779	Cluster_4	ALOX5	Chromosome Segregation (Cluster 4)
ENSG00000012817	Cluster_8	KDM5D	Canonical IL-13 Response (Cluster 8)
ENSG00000012822	Cluster_2	CALCOCO1	Amino Acid Metabolic Process (Cluster 2)
ENSG00000012963	Cluster_11	UBR7	Canonical NF-kappaB Signal Transduction (Cluster 11)
ENSG00000012983	Cluster_8	MAP4K5	Canonical IL-13 Response (Cluster 8)
ENSG00000013016	Cluster_8	EHD3	Canonical IL-13 Response (Cluster 8)
ENSG00000013275	Cluster_6	PSMC4	Anti-Viral Effectors (Cluster 6)
ENSG00000013288	Cluster_8	MAN2B2	Canonical IL-13 Response (Cluster 8)
ENSG00000013293	Cluster_23	SLC7A14	Amelogenesis (Cluster 23)
ENSG00000013297	Cluster_15	CLDN11	RNA 5'-end Processing (Cluster 15)
ENSG00000013306	Cluster_8	SLC25A39	Canonical IL-13 Response (Cluster 8)
ENSG00000013364	Cluster_8	MVP	Canonical IL-13 Response (Cluster 8)
ENSG00000013374	Cluster_21	NUB1	IFN Response & Regulation (Cluster 21)
ENSG00000013375	Cluster_8	PGM3	Canonical IL-13 Response (Cluster 8)
ENSG00000013392	Cluster_18	RWDD2A	ATP Biosynthetic Process (Cluster 18)
ENSG00000013441	Cluster_9	CLK1	Cilium Organization (Cluster 9)
ENSG00000013503	Cluster_24	POLR3B	Regulation of Glycolytic Process (Cluster 24)
ENSG00000013523	Cluster_8	ANGEL1	Canonical IL-13 Response (Cluster 8)
ENSG00000013561	Cluster_8	RNF14	Canonical IL-13 Response (Cluster 8)
ENSG00000013563	Cluster_8	DNASE1L1	Canonical IL-13 Response (Cluster 8)
ENSG00000013573	Cluster_8	DDX11	Canonical IL-13 Response (Cluster 8)
ENSG00000013583	Cluster_8	HEBP1	Canonical IL-13 Response (Cluster 8)
ENSG00000013588	Cluster_11	GPRC5A	Canonical NF-kappaB Signal Transduction (Cluster 11)
ENSG00000013619	Cluster_13	MAMLD1	Positive Regulation of Dendritic Spine Development (Cluster 13)
ENSG00000013725	Cluster_9	CD6	Cilium Organization (Cluster 9)
ENSG00000013810	Cluster_4	TACC3	Chromosome Segregation (Cluster 4)
ENSG00000014123	Cluster_8	UFL1	Canonical IL-13 Response (Cluster 8)
ENSG00000014138	Cluster_3	POLA2	Antigen Processing and Presentation (Cluster 3)
ENSG00000014164	Cluster_11	ZC3H3	Canonical NF-kappaB Signal Transduction (Cluster 11)
ENSG00000014216	Cluster_8	CAPN1	Canonical IL-13 Response (Cluster 8)
ENSG00000014257	Cluster_8	ACP3	Canonical IL-13 Response (Cluster 8)
ENSG00000014641	Cluster_7	MDH1	Antigen Processing and Presentation via MHC Class IB (Cluster 7)
ENSG00000014824	Cluster_18	SLC30A9	ATP Biosynthetic Process (Cluster 18)
ENSG00000014914	Cluster_3	MTMR11	Antigen Processing and Presentation (Cluster 3)
ENSG00000014919	Cluster_20	COX15	Mitotic Nuclear Division (Cluster 20)
ENSG00000015133	Cluster_9	CCDC88C	Cilium Organization (Cluster 9)
ENSG00000015153	Cluster_20	YAF2	Mitotic Nuclear Division (Cluster 20)
ENSG00000015171	Cluster_10	ZMYND11	Aerobic Respiration (Cluster 10)
ENSG00000015413	Cluster_3	DPEP1	Antigen Processing and Presentation (Cluster 3)
ENSG00000015475	Cluster_6	BID	Anti-Viral Effectors (Cluster 6)
ENSG00000015479	Cluster_24	MATR3	Regulation of Glycolytic Process (Cluster 24)
ENSG00000015520	Cluster_1	NPC1L1	Microtubule Based Movement (Cluster 1)
ENSG00000015532	Cluster_12	XYLT2	Regulation of DNA Replication (Cluster 12)
ENSG00000015676	Cluster_20	NUDCD3	Mitotic Nuclear Division (Cluster 20)
ENSG00000016082	Cluster_18	ISL1	ATP Biosynthetic Process (Cluster 18)
ENSG00000016391	Cluster_8	CHDH	Canonical IL-13 Response (Cluster 8)
ENSG00000016402	Cluster_9	IL20RA	Cilium Organization (Cluster 9)
ENSG00000016490	Cluster_8	CLCA1	Canonical IL-13 Response (Cluster 8)
ENSG00000016602	Cluster_3	CLCA4	Antigen Processing and Presentation (Cluster 3)
ENSG00000016864	Cluster_1	GLT8D1	Microtubule Based Movement (Cluster 1)
ENSG00000017260	Cluster_10	ATP2C1	Aerobic Respiration (Cluster 10)
ENSG00000017427	Cluster_10	IGF1	Aerobic Respiration (Cluster 10)
ENSG00000017483	Cluster_11	SLC38A5	Canonical NF-kappaB Signal Transduction (Cluster 11)
ENSG00000017797	Cluster_5	RALBP1	Epithelial Mesenchymal Transition (Cluster 5)
ENSG00000018189	Cluster_11	RUFY3	Canonical NF-kappaB Signal Transduction (Cluster 11)
ENSG00000018236	Cluster_19	CNTN1	Autophagy of Mitochondrion (Cluster 19)
ENSG00000018280	Cluster_9	SLC11A1	Cilium Organization (Cluster 9)
ENSG00000018408	Cluster_8	WWTR1	Canonical IL-13 Response (Cluster 8)
ENSG00000018510	Cluster_8	AGPS	Canonical IL-13 Response (Cluster 8)
ENSG00000018610	Cluster_15	STEEP1	RNA 5'-end Processing (Cluster 15)
ENSG00000018625	Cluster_23	ATP1A2	Amelogenesis (Cluster 23)
ENSG00000018699	Cluster_12	TTC27	Regulation of DNA Replication (Cluster 12)
ENSG00000018869	Cluster_3	ZNF582	Antigen Processing and Presentation (Cluster 3)
ENSG00000019102	Cluster_8	VSIG2	Canonical IL-13 Response (Cluster 8)
ENSG00000019144	Cluster_13	PHLDB1	Positive Regulation of Dendritic Spine Development (Cluster 13)
ENSG00000019169	Cluster_5	MARCO	Epithelial Mesenchymal Transition (Cluster 5)
ENSG00000019186	Cluster_9	CYP24A1	Cilium Organization (Cluster 9)
ENSG00000019485	Cluster_9	PRDM11	Cilium Organization (Cluster 9)
ENSG00000019505	Cluster_3	SYT13	Antigen Processing and Presentation (Cluster 3)
ENSG00000019549	Cluster_26	SNAI2	DNA Replication (Cluster 26)
ENSG00000019582	Cluster_3	CD74	Antigen Processing and Presentation (Cluster 3)
ENSG00000019991	Cluster_6	HGF	Anti-Viral Effectors (Cluster 6)
ENSG00000019995	Cluster_2	ZRANB1	Amino Acid Metabolic Process (Cluster 2)
ENSG00000020129	Cluster_3	NCDN	Antigen Processing and Presentation (Cluster 3)
ENSG00000020181	Cluster_3	ADGRA2	Antigen Processing and Presentation (Cluster 3)
ENSG00000020256	Cluster_4	ZFP64	Chromosome Segregation (Cluster 4)
ENSG00000020426	Cluster_9	MNAT1	Cilium Organization (Cluster 9)
ENSG00000020577	Cluster_8	SAMD4A	Canonical IL-13 Response (Cluster 8)
ENSG00000020633	Cluster_12	RUNX3	Regulation of DNA Replication (Cluster 12)
ENSG00000020922	Cluster_1	MRE11	Microtubule Based Movement (Cluster 1)
ENSG00000021300	Cluster_17	PLEKHB1	Cytoplasmic Translation (Cluster 17)
ENSG00000021355	Cluster_26	SERPINB1	DNA Replication (Cluster 26)
ENSG00000021488	Cluster_5	SLC7A9	Epithelial Mesenchymal Transition (Cluster 5)
ENSG00000021574	Cluster_24	SPAST	Regulation of Glycolytic Process (Cluster 24)
ENSG00000021645	Cluster_18	NRXN3	ATP Biosynthetic Process (Cluster 18)
ENSG00000021762	Cluster_8	OSBPL5	Canonical IL-13 Response (Cluster 8)
ENSG00000021776	Cluster_17	AQR	Cytoplasmic Translation (Cluster 17)
ENSG00000021826	Cluster_1	CPS1	Microtubule Based Movement (Cluster 1)
ENSG00000021852	Cluster_8	C8B	Canonical IL-13 Response (Cluster 8)
ENSG00000022267	Cluster_9	FHL1	Cilium Organization (Cluster 9)
ENSG00000022277	Cluster_5	RTF2	Epithelial Mesenchymal Transition (Cluster 5)
ENSG00000022556	Cluster_19	NLRP2	Autophagy of Mitochondrion (Cluster 19)
ENSG00000022567	Cluster_8	SLC45A4	Canonical IL-13 Response (Cluster 8)
ENSG00000022840	Cluster_8	RNF10	Canonical IL-13 Response (Cluster 8)
ENSG00000022976	Cluster_1	ZNF839	Microtubule Based Movement (Cluster 1)
ENSG00000023041	Cluster_8	ZDHHC6	Canonical IL-13 Response (Cluster 8)
ENSG00000023171	Cluster_4	GRAMD1B	Chromosome Segregation (Cluster 4)
ENSG00000023191	Cluster_8	RNH1	Canonical IL-13 Response (Cluster 8)
ENSG00000023228	Cluster_8	NDUFS1	Canonical IL-13 Response (Cluster 8)
ENSG00000023287	Cluster_17	RB1CC1	Cytoplasmic Translation (Cluster 17)
ENSG00000023318	Cluster_11	ERP44	Canonical NF-kappaB Signal Transduction (Cluster 11)
ENSG00000023330	Cluster_8	ALAS1	Canonical IL-13 Response (Cluster 8)
ENSG00000023445	Cluster_21	BIRC3	IFN Response & Regulation (Cluster 21)
ENSG00000023516	Cluster_9	AKAP11	Cilium Organization (Cluster 9)
ENSG00000023572	Cluster_8	GLRX2	Canonical IL-13 Response (Cluster 8)
ENSG00000023608	Cluster_9	SNAPC1	Cilium Organization (Cluster 9)
ENSG00000023697	Cluster_10	DERA	Aerobic Respiration (Cluster 10)
ENSG00000023734	Cluster_8	STRAP	Canonical IL-13 Response (Cluster 8)
ENSG00000023839	Cluster_9	ABCC2	Cilium Organization (Cluster 9)
ENSG00000023892	Cluster_8	DEF6	Canonical IL-13 Response (Cluster 8)
ENSG00000023902	Cluster_8	PLEKHO1	Canonical IL-13 Response (Cluster 8)
ENSG00000023909	Cluster_2	GCLM	Amino Acid Metabolic Process (Cluster 2)
ENSG00000024048	Cluster_11	UBR2	Canonical NF-kappaB Signal Transduction (Cluster 11)
ENSG00000024422	Cluster_25	EHD2	TGF Beta Signaling (Cluster 25)
ENSG00000024526	Cluster_4	DEPDC1	Chromosome Segregation (Cluster 4)
ENSG00000024862	Cluster_19	CCDC28A	Autophagy of Mitochondrion (Cluster 19)
ENSG00000025039	Cluster_10	RRAGD	Aerobic Respiration (Cluster 10)
ENSG00000025156	Cluster_1	HSF2	Microtubule Based Movement (Cluster 1)
ENSG00000025293	Cluster_1	PHF20	Microtubule Based Movement (Cluster 1)
ENSG00000025423	Cluster_16	HSD17B6	Muscle Cell Development (Cluster 16)
ENSG00000025434	Cluster_10	NR1H3	Aerobic Respiration (Cluster 10)
ENSG00000025708	Cluster_21	TYMP	IFN Response & Regulation (Cluster 21)
ENSG00000025770	Cluster_8	NCAPH2	Canonical IL-13 Response (Cluster 8)
ENSG00000025772	Cluster_19	TOMM34	Autophagy of Mitochondrion (Cluster 19)
ENSG00000025796	Cluster_10	SEC63	Aerobic Respiration (Cluster 10)
ENSG00000025800	Cluster_8	KPNA6	Canonical IL-13 Response (Cluster 8)
ENSG00000026025	Cluster_18	VIM	ATP Biosynthetic Process (Cluster 18)
ENSG00000026103	Cluster_11	FAS	Canonical NF-kappaB Signal Transduction (Cluster 11)
ENSG00000026297	Cluster_7	RNASET2	Antigen Processing and Presentation via MHC Class IB (Cluster 7)
ENSG00000026508	Cluster_8	CD44	Canonical IL-13 Response (Cluster 8)
ENSG00000026559	Cluster_8	KCNG1	Canonical IL-13 Response (Cluster 8)
ENSG00000026652	Cluster_1	AGPAT4	Microtubule Based Movement (Cluster 1)
ENSG00000026751	Cluster_6	SLAMF7	Anti-Viral Effectors (Cluster 6)
ENSG00000026950	Cluster_21	BTN3A1	IFN Response & Regulation (Cluster 21)
ENSG00000027001	Cluster_1	MIPEP	Microtubule Based Movement (Cluster 1)
ENSG00000027075	Cluster_8	PRKCH	Canonical IL-13 Response (Cluster 8)
ENSG00000027697	Cluster_4	IFNGR1	Chromosome Segregation (Cluster 4)
ENSG00000027847	Cluster_18	B4GALT7	ATP Biosynthetic Process (Cluster 18)
ENSG00000027869	Cluster_11	SH2D2A	Canonical NF-kappaB Signal Transduction (Cluster 11)
ENSG00000028116	Cluster_6	VRK2	Anti-Viral Effectors (Cluster 6)
ENSG00000028137	Cluster_3	TNFRSF1B	Antigen Processing and Presentation (Cluster 3)
ENSG00000028203	Cluster_8	VEZT	Canonical IL-13 Response (Cluster 8)
ENSG00000028277	Cluster_9	POU2F2	Cilium Organization (Cluster 9)
ENSG00000028310	Cluster_2	BRD9	Amino Acid Metabolic Process (Cluster 2)
ENSG00000028528	Cluster_11	SNX1	Canonical NF-kappaB Signal Transduction (Cluster 11)
ENSG00000028839	Cluster_9	TBPL1	Cilium Organization (Cluster 9)
ENSG00000029153	Cluster_8	BMAL2	Canonical IL-13 Response (Cluster 8)
ENSG00000029363	Cluster_24	BCLAF1	Regulation of Glycolytic Process (Cluster 24)
ENSG00000029364	Cluster_6	SLC39A9	Anti-Viral Effectors (Cluster 6)
ENSG00000029534	Cluster_11	ANK1	Canonical NF-kappaB Signal Transduction (Cluster 11)
ENSG00000029639	Cluster_4	TFB1M	Chromosome Segregation (Cluster 4)
ENSG00000029725	Cluster_14	RABEP1	Secondary Pro-Inflammatory Responses (Cluster 14)
ENSG00000029993	Cluster_9	HMGB3	Cilium Organization (Cluster 9)
ENSG00000030066	Cluster_3	NUP160	Antigen Processing and Presentation (Cluster 3)
ENSG00000030110	Cluster_14	BAK1	Secondary Pro-Inflammatory Responses (Cluster 14)
ENSG00000030304	Cluster_22	MUSK	Calcium Mediated Signaling (Cluster 22)
ENSG00000030419	Cluster_3	IKZF2	Antigen Processing and Presentation (Cluster 3)
ENSG00000030582	Cluster_11	GRN	Canonical NF-kappaB Signal Transduction (Cluster 11)
ENSG00000031003	Cluster_9	FAM13B	Cilium Organization (Cluster 9)
ENSG00000031081	Cluster_5	ARHGAP31	Epithelial Mesenchymal Transition (Cluster 5)
ENSG00000031691	Cluster_3	CENPQ	Antigen Processing and Presentation (Cluster 3)
ENSG00000031698	Cluster_2	SARS1	Amino Acid Metabolic Process (Cluster 2)
ENSG00000031823	Cluster_1	RANBP3	Microtubule Based Movement (Cluster 1)
ENSG00000032219	Cluster_14	ARID4A	Secondary Pro-Inflammatory Responses (Cluster 14)
ENSG00000032389	Cluster_11	EIPR1	Canonical NF-kappaB Signal Transduction (Cluster 11)
ENSG00000032444	Cluster_10	PNPLA6	Aerobic Respiration (Cluster 10)
ENSG00000032742	Cluster_1	IFT88	Microtubule Based Movement (Cluster 1)
ENSG00000033011	Cluster_8	ALG1	Canonical IL-13 Response (Cluster 8)
ENSG00000033030	Cluster_11	ZCCHC8	Canonical NF-kappaB Signal Transduction (Cluster 11)
ENSG00000033050	Cluster_16	ABCF2	Muscle Cell Development (Cluster 16)
ENSG00000033100	Cluster_8	CHPF2	Canonical IL-13 Response (Cluster 8)
ENSG00000033122	Cluster_5	LRRC7	Epithelial Mesenchymal Transition (Cluster 5)
ENSG00000033170	Cluster_8	FUT8	Canonical IL-13 Response (Cluster 8)
ENSG00000033178	Cluster_14	UBA6	Secondary Pro-Inflammatory Responses (Cluster 14)
ENSG00000033327	Cluster_24	GAB2	Regulation of Glycolytic Process (Cluster 24)
ENSG00000033627	Cluster_8	ATP6V0A1	Canonical IL-13 Response (Cluster 8)
ENSG00000033800	Cluster_4	PIAS1	Chromosome Segregation (Cluster 4)
ENSG00000033867	Cluster_24	SLC4A7	Regulation of Glycolytic Process (Cluster 24)
ENSG00000034053	Cluster_9	APBA2	Cilium Organization (Cluster 9)
ENSG00000034152	Cluster_14	MAP2K3	Secondary Pro-Inflammatory Responses (Cluster 14)
ENSG00000034239	Cluster_1	CLXN	Microtubule Based Movement (Cluster 1)
ENSG00000034510	Cluster_8	TMSB10	Canonical IL-13 Response (Cluster 8)
ENSG00000034533	Cluster_15	ASTE1	RNA 5'-end Processing (Cluster 15)
ENSG00000034677	Cluster_14	RNF19A	Secondary Pro-Inflammatory Responses (Cluster 14)
ENSG00000034693	Cluster_3	PEX3	Antigen Processing and Presentation (Cluster 3)
ENSG00000034713	Cluster_10	GABARAPL2	Aerobic Respiration (Cluster 10)
ENSG00000035115	Cluster_10	SH3YL1	Aerobic Respiration (Cluster 10)
ENSG00000035141	Cluster_8	FAM136A	Canonical IL-13 Response (Cluster 8)
ENSG00000035403	Cluster_8	VCL	Canonical IL-13 Response (Cluster 8)
ENSG00000035499	Cluster_26	DEPDC1B	DNA Replication (Cluster 26)
ENSG00000035664	Cluster_8	DAPK2	Canonical IL-13 Response (Cluster 8)
ENSG00000035681	Cluster_8	NSMAF	Canonical IL-13 Response (Cluster 8)
ENSG00000035687	Cluster_25	ADSS2	TGF Beta Signaling (Cluster 25)
ENSG00000035720	Cluster_3	STAP1	Antigen Processing and Presentation (Cluster 3)
ENSG00000035862	Cluster_8	TIMP2	Canonical IL-13 Response (Cluster 8)
ENSG00000035928	Cluster_7	RFC1	Antigen Processing and Presentation via MHC Class IB (Cluster 7)
ENSG00000036054	Cluster_11	TBC1D23	Canonical NF-kappaB Signal Transduction (Cluster 11)
ENSG00000036257	Cluster_8	CUL3	Canonical IL-13 Response (Cluster 8)
ENSG00000036448	Cluster_9	MYOM2	Cilium Organization (Cluster 9)
ENSG00000036530	Cluster_9	CYP46A1	Cilium Organization (Cluster 9)
ENSG00000036549	Cluster_6	ZZZ3	Anti-Viral Effectors (Cluster 6)
ENSG00000036565	Cluster_7	SLC18A1	Antigen Processing and Presentation via MHC Class IB (Cluster 7)
ENSG00000036672	Cluster_17	USP2	Cytoplasmic Translation (Cluster 17)
ENSG00000036828	Cluster_16	CASR	Muscle Cell Development (Cluster 16)
ENSG00000037042	Cluster_14	TUBG2	Secondary Pro-Inflammatory Responses (Cluster 14)
ENSG00000037241	Cluster_12	RPL26L1	Regulation of DNA Replication (Cluster 12)
ENSG00000037280	Cluster_3	FLT4	Antigen Processing and Presentation (Cluster 3)
ENSG00000037474	Cluster_11	NSUN2	Canonical NF-kappaB Signal Transduction (Cluster 11)
ENSG00000037637	Cluster_6	FBXO42	Anti-Viral Effectors (Cluster 6)
ENSG00000037749	Cluster_6	MFAP3	Anti-Viral Effectors (Cluster 6)
ENSG00000037757	Cluster_6	MRI1	Anti-Viral Effectors (Cluster 6)
ENSG00000037897	Cluster_8	METTL1	Canonical IL-13 Response (Cluster 8)
ENSG00000038002	Cluster_3	AGA	Antigen Processing and Presentation (Cluster 3)
ENSG00000038210	Cluster_26	PI4K2B	DNA Replication (Cluster 26)
ENSG00000038219	Cluster_25	BOD1L1	TGF Beta Signaling (Cluster 25)
ENSG00000038274	Cluster_25	MAT2B	TGF Beta Signaling (Cluster 25)
ENSG00000038295	Cluster_9	TLL1	Cilium Organization (Cluster 9)
ENSG00000038358	Cluster_15	EDC4	RNA 5'-end Processing (Cluster 15)
ENSG00000038382	Cluster_9	TRIO	Cilium Organization (Cluster 9)
ENSG00000038427	Cluster_1	VCAN	Microtubule Based Movement (Cluster 1)
ENSG00000038532	Cluster_8	CLEC16A	Canonical IL-13 Response (Cluster 8)
ENSG00000038945	Cluster_10	MSR1	Aerobic Respiration (Cluster 10)
ENSG00000039068	Cluster_10	CDH1	Aerobic Respiration (Cluster 10)
ENSG00000039123	Cluster_17	MTREX	Cytoplasmic Translation (Cluster 17)
ENSG00000039139	Cluster_1	DNAH5	Microtubule Based Movement (Cluster 1)
ENSG00000039319	Cluster_9	ZFYVE16	Cilium Organization (Cluster 9)
ENSG00000039523	Cluster_8	RIPOR1	Canonical IL-13 Response (Cluster 8)
ENSG00000039537	Cluster_1	C6	Microtubule Based Movement (Cluster 1)
ENSG00000039560	Cluster_8	RAI14	Canonical IL-13 Response (Cluster 8)
ENSG00000039600	Cluster_9	SOX30	Cilium Organization (Cluster 9)
ENSG00000039650	Cluster_1	PNKP	Microtubule Based Movement (Cluster 1)
ENSG00000039987	Cluster_3	BEST2	Antigen Processing and Presentation (Cluster 3)
ENSG00000040199	Cluster_21	PHLPP2	IFN Response & Regulation (Cluster 21)
ENSG00000040275	Cluster_20	SPDL1	Mitotic Nuclear Division (Cluster 20)
ENSG00000040341	Cluster_19	STAU2	Autophagy of Mitochondrion (Cluster 19)
ENSG00000040487	Cluster_8	SLC66A1	Canonical IL-13 Response (Cluster 8)
ENSG00000040531	Cluster_10	CTNS	Aerobic Respiration (Cluster 10)
ENSG00000040608	Cluster_8	RTN4R	Canonical IL-13 Response (Cluster 8)
ENSG00000040633	Cluster_5	PHF23	Epithelial Mesenchymal Transition (Cluster 5)
ENSG00000040731	Cluster_16	CDH10	Muscle Cell Development (Cluster 16)
ENSG00000040933	Cluster_7	INPP4A	Antigen Processing and Presentation via MHC Class IB (Cluster 7)
ENSG00000041353	Cluster_8	RAB27B	Canonical IL-13 Response (Cluster 8)
ENSG00000041357	Cluster_6	PSMA4	Anti-Viral Effectors (Cluster 6)
ENSG00000041515	Cluster_15	MYO16	RNA 5'-end Processing (Cluster 15)
ENSG00000041802	Cluster_6	LSG1	Anti-Viral Effectors (Cluster 6)
ENSG00000041880	Cluster_6	PARP3	Anti-Viral Effectors (Cluster 6)
ENSG00000041982	Cluster_10	TNC	Aerobic Respiration (Cluster 10)
ENSG00000041988	Cluster_14	THAP3	Secondary Pro-Inflammatory Responses (Cluster 14)
ENSG00000042062	Cluster_3	RIPOR3	Antigen Processing and Presentation (Cluster 3)
ENSG00000042088	Cluster_9	TDP1	Cilium Organization (Cluster 9)
ENSG00000042286	Cluster_15	AIFM2	RNA 5'-end Processing (Cluster 15)
ENSG00000042317	Cluster_9	SPATA7	Cilium Organization (Cluster 9)
ENSG00000042429	Cluster_4	MED17	Chromosome Segregation (Cluster 4)
ENSG00000042445	Cluster_8	RETSAT	Canonical IL-13 Response (Cluster 8)
ENSG00000042493	Cluster_11	CAPG	Canonical NF-kappaB Signal Transduction (Cluster 11)
ENSG00000042753	Cluster_8	AP2S1	Canonical IL-13 Response (Cluster 8)
ENSG00000042781	Cluster_9	USH2A	Cilium Organization (Cluster 9)
ENSG00000042813	Cluster_9	ZPBP	Cilium Organization (Cluster 9)
ENSG00000042832	Cluster_8	TG	Canonical IL-13 Response (Cluster 8)
ENSG00000042980	Cluster_11	ADAM28	Canonical NF-kappaB Signal Transduction (Cluster 11)
ENSG00000043039	Cluster_9	BARX2	Cilium Organization (Cluster 9)
ENSG00000043093	Cluster_6	DCUN1D1	Anti-Viral Effectors (Cluster 6)
ENSG00000043143	Cluster_21	JADE2	IFN Response & Regulation (Cluster 21)
ENSG00000043462	Cluster_13	LCP2	Positive Regulation of Dendritic Spine Development (Cluster 13)
ENSG00000043514	Cluster_9	TRIT1	Cilium Organization (Cluster 9)
ENSG00000043591	Cluster_9	ADRB1	Cilium Organization (Cluster 9)
ENSG00000044090	Cluster_1	CUL7	Microtubule Based Movement (Cluster 1)
ENSG00000044115	Cluster_8	CTNNA1	Canonical IL-13 Response (Cluster 8)
ENSG00000044446	Cluster_19	PHKA2	Autophagy of Mitochondrion (Cluster 19)
ENSG00000044459	Cluster_9	CNTLN	Cilium Organization (Cluster 9)
ENSG00000044524	Cluster_25	EPHA3	TGF Beta Signaling (Cluster 25)
ENSG00000044574	Cluster_11	HSPA5	Canonical NF-kappaB Signal Transduction (Cluster 11)
ENSG00000046604	Cluster_13	DSG2	Positive Regulation of Dendritic Spine Development (Cluster 13)
ENSG00000046647	Cluster_1	GEMIN8	Microtubule Based Movement (Cluster 1)
ENSG00000046651	Cluster_3	OFD1	Antigen Processing and Presentation (Cluster 3)
ENSG00000046653	Cluster_1	GPM6B	Microtubule Based Movement (Cluster 1)
ENSG00000046889	Cluster_6	PREX2	Anti-Viral Effectors (Cluster 6)
ENSG00000047056	Cluster_10	WDR37	Aerobic Respiration (Cluster 10)
ENSG00000047188	Cluster_8	YTHDC2	Canonical IL-13 Response (Cluster 8)
ENSG00000047230	Cluster_10	CTPS2	Aerobic Respiration (Cluster 10)
ENSG00000047249	Cluster_8	ATP6V1H	Canonical IL-13 Response (Cluster 8)
ENSG00000047315	Cluster_17	POLR2B	Cytoplasmic Translation (Cluster 17)
ENSG00000047346	Cluster_9	ATOSA	Cilium Organization (Cluster 9)
ENSG00000047365	Cluster_26	ARAP2	DNA Replication (Cluster 26)
ENSG00000047410	Cluster_9	TPR	Cilium Organization (Cluster 9)
ENSG00000047457	Cluster_9	CP	Cilium Organization (Cluster 9)
ENSG00000047578	Cluster_9	KATNIP	Cilium Organization (Cluster 9)
ENSG00000047579	Cluster_12	DTNBP1	Regulation of DNA Replication (Cluster 12)
ENSG00000047597	Cluster_9	XK	Cilium Organization (Cluster 9)
ENSG00000047617	Cluster_5	ANO2	Epithelial Mesenchymal Transition (Cluster 5)
ENSG00000047621	Cluster_3	C12orf4	Antigen Processing and Presentation (Cluster 3)
ENSG00000047634	Cluster_21	SCML1	IFN Response & Regulation (Cluster 21)
ENSG00000047644	Cluster_8	WWC3	Canonical IL-13 Response (Cluster 8)
ENSG00000047648	Cluster_1	ARHGAP6	Microtubule Based Movement (Cluster 1)
ENSG00000047662	Cluster_25	FAM184B	TGF Beta Signaling (Cluster 25)
ENSG00000047849	Cluster_18	MAP4	ATP Biosynthetic Process (Cluster 18)
ENSG00000047932	Cluster_8	GOPC	Canonical IL-13 Response (Cluster 8)
ENSG00000047936	Cluster_1	ROS1	Microtubule Based Movement (Cluster 1)
ENSG00000048028	Cluster_8	USP28	Canonical IL-13 Response (Cluster 8)
ENSG00000048052	Cluster_11	HDAC9	Canonical NF-kappaB Signal Transduction (Cluster 11)
ENSG00000048140	Cluster_8	TSPAN17	Canonical IL-13 Response (Cluster 8)
ENSG00000048162	Cluster_6	NOP16	Anti-Viral Effectors (Cluster 6)
ENSG00000048342	Cluster_1	CC2D2A	Microtubule Based Movement (Cluster 1)
ENSG00000048392	Cluster_10	RRM2B	Aerobic Respiration (Cluster 10)
ENSG00000048405	Cluster_8	ZNF800	Canonical IL-13 Response (Cluster 8)
ENSG00000048471	Cluster_9	SNX29	Cilium Organization (Cluster 9)
ENSG00000048540	Cluster_9	LMO3	Cilium Organization (Cluster 9)
ENSG00000048544	Cluster_3	MRPS10	Antigen Processing and Presentation (Cluster 3)
ENSG00000048545	Cluster_9	GUCA1A	Cilium Organization (Cluster 9)
ENSG00000048649	Cluster_6	RSF1	Anti-Viral Effectors (Cluster 6)
ENSG00000048707	Cluster_8	VPS13D	Canonical IL-13 Response (Cluster 8)
ENSG00000048740	Cluster_24	CELF2	Regulation of Glycolytic Process (Cluster 24)
ENSG00000048828	Cluster_3	FAM120A	Antigen Processing and Presentation (Cluster 3)
ENSG00000048991	Cluster_3	R3HDM1	Antigen Processing and Presentation (Cluster 3)
ENSG00000049089	Cluster_3	COL9A2	Antigen Processing and Presentation (Cluster 3)
ENSG00000049130	Cluster_8	KITLG	Canonical IL-13 Response (Cluster 8)
ENSG00000049167	Cluster_12	ERCC8	Regulation of DNA Replication (Cluster 12)
ENSG00000049192	Cluster_16	ADAMTS6	Muscle Cell Development (Cluster 16)
ENSG00000049239	Cluster_10	H6PD	Aerobic Respiration (Cluster 10)
ENSG00000049245	Cluster_8	VAMP3	Canonical IL-13 Response (Cluster 8)
ENSG00000049246	Cluster_8	PER3	Canonical IL-13 Response (Cluster 8)
ENSG00000049247	Cluster_5	UTS2	Epithelial Mesenchymal Transition (Cluster 5)
ENSG00000049249	Cluster_8	TNFRSF9	Canonical IL-13 Response (Cluster 8)
ENSG00000049283	Cluster_8	EPN3	Canonical IL-13 Response (Cluster 8)
ENSG00000049323	Cluster_9	LTBP1	Cilium Organization (Cluster 9)
ENSG00000049449	Cluster_8	RCN1	Canonical IL-13 Response (Cluster 8)
ENSG00000049540	Cluster_9	ELN	Cilium Organization (Cluster 9)
ENSG00000049541	Cluster_4	RFC2	Chromosome Segregation (Cluster 4)
ENSG00000049618	Cluster_5	ARID1B	Epithelial Mesenchymal Transition (Cluster 5)
ENSG00000049656	Cluster_8	CLPTM1L	Canonical IL-13 Response (Cluster 8)
ENSG00000049759	Cluster_17	NEDD4L	Cytoplasmic Translation (Cluster 17)
ENSG00000049768	Cluster_4	FOXP3	Chromosome Segregation (Cluster 4)
ENSG00000049769	Cluster_1	PPP1R3F	Microtubule Based Movement (Cluster 1)
ENSG00000049860	Cluster_8	HEXB	Canonical IL-13 Response (Cluster 8)
ENSG00000049883	Cluster_20	PTCD2	Mitotic Nuclear Division (Cluster 20)
ENSG00000050030	Cluster_3	NEXMIF	Antigen Processing and Presentation (Cluster 3)
ENSG00000050130	Cluster_24	JKAMP	Regulation of Glycolytic Process (Cluster 24)
ENSG00000050165	Cluster_10	DKK3	Aerobic Respiration (Cluster 10)
ENSG00000050327	Cluster_8	ARHGEF5	Canonical IL-13 Response (Cluster 8)
ENSG00000050344	Cluster_11	NFE2L3	Canonical NF-kappaB Signal Transduction (Cluster 11)
ENSG00000050393	Cluster_8	MCUR1	Canonical IL-13 Response (Cluster 8)
ENSG00000050405	Cluster_11	LIMA1	Canonical NF-kappaB Signal Transduction (Cluster 11)
ENSG00000050426	Cluster_6	LETMD1	Anti-Viral Effectors (Cluster 6)
ENSG00000050438	Cluster_1	SLC4A8	Microtubule Based Movement (Cluster 1)
ENSG00000050555	Cluster_8	LAMC3	Canonical IL-13 Response (Cluster 8)
ENSG00000050628	Cluster_9	PTGER3	Cilium Organization (Cluster 9)
ENSG00000050730	Cluster_25	TNIP3	TGF Beta Signaling (Cluster 25)
ENSG00000050748	Cluster_10	MAPK9	Aerobic Respiration (Cluster 10)
ENSG00000050767	Cluster_8	COL23A1	Canonical IL-13 Response (Cluster 8)
ENSG00000050820	Cluster_11	BCAR1	Canonical NF-kappaB Signal Transduction (Cluster 11)
ENSG00000051009	Cluster_3	FHIP1B	Antigen Processing and Presentation (Cluster 3)
ENSG00000051108	Cluster_8	HERPUD1	Canonical IL-13 Response (Cluster 8)
ENSG00000051128	Cluster_13	HOMER3	Positive Regulation of Dendritic Spine Development (Cluster 13)
ENSG00000051180	Cluster_8	RAD51	Canonical IL-13 Response (Cluster 8)
ENSG00000051341	Cluster_1	POLQ	Microtubule Based Movement (Cluster 1)
ENSG00000051382	Cluster_8	PIK3CB	Canonical IL-13 Response (Cluster 8)
ENSG00000051523	Cluster_3	CYBA	Antigen Processing and Presentation (Cluster 3)
ENSG00000051596	Cluster_9	THOC3	Cilium Organization (Cluster 9)
ENSG00000051620	Cluster_8	HEBP2	Canonical IL-13 Response (Cluster 8)
ENSG00000051825	Cluster_9	MPHOSPH9	Cilium Organization (Cluster 9)
ENSG00000052126	Cluster_18	PLEKHA5	ATP Biosynthetic Process (Cluster 18)
ENSG00000052344	Cluster_8	PRSS8	Canonical IL-13 Response (Cluster 8)
ENSG00000052723	Cluster_14	SIKE1	Secondary Pro-Inflammatory Responses (Cluster 14)
ENSG00000052749	Cluster_9	RRP12	Cilium Organization (Cluster 9)
ENSG00000052795	Cluster_8	FNIP2	Canonical IL-13 Response (Cluster 8)
ENSG00000052802	Cluster_11	MSMO1	Canonical NF-kappaB Signal Transduction (Cluster 11)
ENSG00000052841	Cluster_14	TTC17	Secondary Pro-Inflammatory Responses (Cluster 14)
ENSG00000053108	Cluster_9	FSTL4	Cilium Organization (Cluster 9)
ENSG00000053254	Cluster_10	FOXN3	Aerobic Respiration (Cluster 10)
ENSG00000053371	Cluster_1	AKR7A2	Microtubule Based Movement (Cluster 1)
ENSG00000053372	Cluster_9	MRTO4	Cilium Organization (Cluster 9)
ENSG00000053438	Cluster_22	NNAT	Calcium Mediated Signaling (Cluster 22)
ENSG00000053501	Cluster_12	USE1	Regulation of DNA Replication (Cluster 12)
ENSG00000053524	Cluster_24	MCF2L2	Regulation of Glycolytic Process (Cluster 24)
ENSG00000053702	Cluster_18	NRIP2	ATP Biosynthetic Process (Cluster 18)
ENSG00000053747	Cluster_11	LAMA3	Canonical NF-kappaB Signal Transduction (Cluster 11)
ENSG00000053770	Cluster_14	AP5M1	Secondary Pro-Inflammatory Responses (Cluster 14)
ENSG00000053900	Cluster_9	ANAPC4	Cilium Organization (Cluster 9)
ENSG00000053918	Cluster_2	KCNQ1	Amino Acid Metabolic Process (Cluster 2)
ENSG00000054116	Cluster_8	TRAPPC3	Canonical IL-13 Response (Cluster 8)
ENSG00000054118	Cluster_3	THRAP3	Antigen Processing and Presentation (Cluster 3)
ENSG00000054148	Cluster_18	PHPT1	ATP Biosynthetic Process (Cluster 18)
ENSG00000054179	Cluster_8	ENTPD2	Canonical IL-13 Response (Cluster 8)
ENSG00000054219	Cluster_18	LY75	ATP Biosynthetic Process (Cluster 18)
ENSG00000054267	Cluster_26	ARID4B	DNA Replication (Cluster 26)
ENSG00000054277	Cluster_10	OPN3	Aerobic Respiration (Cluster 10)
ENSG00000054282	Cluster_9	SDCCAG8	Cilium Organization (Cluster 9)
ENSG00000054392	Cluster_1	HHAT	Microtubule Based Movement (Cluster 1)
ENSG00000054523	Cluster_5	KIF1B	Epithelial Mesenchymal Transition (Cluster 5)
ENSG00000054598	Cluster_9	FOXC1	Cilium Organization (Cluster 9)
ENSG00000054611	Cluster_10	TBC1D22A	Aerobic Respiration (Cluster 10)
ENSG00000054654	Cluster_24	SYNE2	Regulation of Glycolytic Process (Cluster 24)
ENSG00000054690	Cluster_3	PLEKHH1	Antigen Processing and Presentation (Cluster 3)
ENSG00000054793	Cluster_18	ATP9A	ATP Biosynthetic Process (Cluster 18)
ENSG00000054938	Cluster_22	CHRDL2	Calcium Mediated Signaling (Cluster 22)
ENSG00000054965	Cluster_18	FAM168A	ATP Biosynthetic Process (Cluster 18)
ENSG00000054967	Cluster_2	RELT	Amino Acid Metabolic Process (Cluster 2)
ENSG00000054983	Cluster_12	GALC	Regulation of DNA Replication (Cluster 12)
ENSG00000055044	Cluster_3	NOP58	Antigen Processing and Presentation (Cluster 3)
ENSG00000055070	Cluster_11	SZRD1	Canonical NF-kappaB Signal Transduction (Cluster 11)
ENSG00000055118	Cluster_16	KCNH2	Muscle Cell Development (Cluster 16)
ENSG00000055130	Cluster_3	CUL1	Antigen Processing and Presentation (Cluster 3)
ENSG00000055147	Cluster_12	FAM114A2	Regulation of DNA Replication (Cluster 12)
ENSG00000055163	Cluster_17	CYFIP2	Cytoplasmic Translation (Cluster 17)
ENSG00000055208	Cluster_11	TAB2	Canonical NF-kappaB Signal Transduction (Cluster 11)
ENSG00000055211	Cluster_8	GINM1	Canonical IL-13 Response (Cluster 8)
ENSG00000055332	Cluster_21	EIF2AK2	IFN Response & Regulation (Cluster 21)
ENSG00000055483	Cluster_2	USP36	Amino Acid Metabolic Process (Cluster 2)
ENSG00000055609	Cluster_11	KMT2C	Canonical NF-kappaB Signal Transduction (Cluster 11)
ENSG00000055732	Cluster_2	MCOLN3	Amino Acid Metabolic Process (Cluster 2)
ENSG00000055917	Cluster_9	PUM2	Cilium Organization (Cluster 9)
ENSG00000055950	Cluster_17	MRPL43	Cytoplasmic Translation (Cluster 17)
ENSG00000055957	Cluster_4	ITIH1	Chromosome Segregation (Cluster 4)
ENSG00000056050	Cluster_9	HPF1	Cilium Organization (Cluster 9)
ENSG00000056097	Cluster_1	ZFR	Microtubule Based Movement (Cluster 1)
ENSG00000056277	Cluster_21	ZNF280C	IFN Response & Regulation (Cluster 21)
ENSG00000056291	Cluster_8	NPFFR2	Canonical IL-13 Response (Cluster 8)
ENSG00000056558	Cluster_3	TRAF1	Antigen Processing and Presentation (Cluster 3)
ENSG00000056586	Cluster_11	RC3H2	Canonical NF-kappaB Signal Transduction (Cluster 11)
ENSG00000056736	Cluster_8	IL17RB	Canonical IL-13 Response (Cluster 8)
ENSG00000056972	Cluster_6	TRAF3IP2	Anti-Viral Effectors (Cluster 6)
ENSG00000056998	Cluster_1	GYG2	Microtubule Based Movement (Cluster 1)
ENSG00000057019	Cluster_12	DCBLD2	Regulation of DNA Replication (Cluster 12)
ENSG00000057149	Cluster_8	SERPINB3	Canonical IL-13 Response (Cluster 8)
ENSG00000057252	Cluster_6	SOAT1	Anti-Viral Effectors (Cluster 6)
ENSG00000057294	Cluster_8	PKP2	Canonical IL-13 Response (Cluster 8)
ENSG00000057593	Cluster_9	F7	Cilium Organization (Cluster 9)
ENSG00000057608	Cluster_8	GDI2	Canonical IL-13 Response (Cluster 8)
ENSG00000057657	Cluster_8	PRDM1	Canonical IL-13 Response (Cluster 8)
ENSG00000057663	Cluster_8	ATG5	Canonical IL-13 Response (Cluster 8)
ENSG00000057704	Cluster_11	TMCC3	Canonical NF-kappaB Signal Transduction (Cluster 11)
ENSG00000057757	Cluster_19	PITHD1	Autophagy of Mitochondrion (Cluster 19)
ENSG00000057935	Cluster_8	MTA3	Canonical IL-13 Response (Cluster 8)
ENSG00000058056	Cluster_9	USP13	Cilium Organization (Cluster 9)
ENSG00000058063	Cluster_8	ATP11B	Canonical IL-13 Response (Cluster 8)
ENSG00000058085	Cluster_9	LAMC2	Cilium Organization (Cluster 9)
ENSG00000058091	Cluster_9	CDK14	Cilium Organization (Cluster 9)
ENSG00000058262	Cluster_8	SEC61A1	Canonical IL-13 Response (Cluster 8)
ENSG00000058272	Cluster_11	PPP1R12A	Canonical NF-kappaB Signal Transduction (Cluster 11)
ENSG00000058335	Cluster_9	RASGRF1	Cilium Organization (Cluster 9)
ENSG00000058404	Cluster_1	CAMK2B	Microtubule Based Movement (Cluster 1)
ENSG00000058453	Cluster_1	CROCC	Microtubule Based Movement (Cluster 1)
ENSG00000058600	Cluster_8	POLR3E	Canonical IL-13 Response (Cluster 8)
ENSG00000058668	Cluster_9	ATP2B4	Cilium Organization (Cluster 9)
ENSG00000058729	Cluster_3	RIOK2	Antigen Processing and Presentation (Cluster 3)
ENSG00000058799	Cluster_8	YIPF1	Canonical IL-13 Response (Cluster 8)
ENSG00000058804	Cluster_4	NDC1	Chromosome Segregation (Cluster 4)
ENSG00000058866	Cluster_24	DGKG	Regulation of Glycolytic Process (Cluster 24)
ENSG00000059122	Cluster_8	FLYWCH1	Canonical IL-13 Response (Cluster 8)
ENSG00000059145	Cluster_8	UNKL	Canonical IL-13 Response (Cluster 8)
ENSG00000059377	Cluster_11	TBXAS1	Canonical NF-kappaB Signal Transduction (Cluster 11)
ENSG00000059378	Cluster_21	PARP12	IFN Response & Regulation (Cluster 21)
ENSG00000059573	Cluster_18	ALDH18A1	ATP Biosynthetic Process (Cluster 18)
ENSG00000059588	Cluster_9	TARBP1	Cilium Organization (Cluster 9)
ENSG00000059691	Cluster_4	GATB	Chromosome Segregation (Cluster 4)
ENSG00000059728	Cluster_11	MXD1	Canonical NF-kappaB Signal Transduction (Cluster 11)
ENSG00000059758	Cluster_6	CDK17	Anti-Viral Effectors (Cluster 6)
ENSG00000059769	Cluster_8	DNAJC25	Canonical IL-13 Response (Cluster 8)
ENSG00000059804	Cluster_10	SLC2A3	Aerobic Respiration (Cluster 10)
ENSG00000059915	Cluster_1	PSD	Microtubule Based Movement (Cluster 1)
ENSG00000060069	Cluster_8	CTDP1	Canonical IL-13 Response (Cluster 8)
ENSG00000060138	Cluster_10	YBX3	Aerobic Respiration (Cluster 10)
ENSG00000060140	Cluster_11	STYK1	Canonical NF-kappaB Signal Transduction (Cluster 11)
ENSG00000060237	Cluster_18	WNK1	ATP Biosynthetic Process (Cluster 18)
ENSG00000060339	Cluster_24	CCAR1	Regulation of Glycolytic Process (Cluster 24)
ENSG00000060491	Cluster_21	OGFR	IFN Response & Regulation (Cluster 21)
ENSG00000060558	Cluster_8	GNA15	Canonical IL-13 Response (Cluster 8)
ENSG00000060642	Cluster_3	PIGV	Antigen Processing and Presentation (Cluster 3)
ENSG00000060656	Cluster_2	PTPRU	Amino Acid Metabolic Process (Cluster 2)
ENSG00000060688	Cluster_4	SNRNP40	Chromosome Segregation (Cluster 4)
ENSG00000060709	Cluster_16	RIMBP2	Muscle Cell Development (Cluster 16)
ENSG00000060718	Cluster_22	COL11A1	Calcium Mediated Signaling (Cluster 22)
ENSG00000060749	Cluster_22	QSER1	Calcium Mediated Signaling (Cluster 22)
ENSG00000060762	Cluster_8	MPC1	Canonical IL-13 Response (Cluster 8)
ENSG00000060971	Cluster_14	ACAA1	Secondary Pro-Inflammatory Responses (Cluster 14)
ENSG00000060982	Cluster_8	BCAT1	Canonical IL-13 Response (Cluster 8)
ENSG00000061273	Cluster_8	HDAC7	Canonical IL-13 Response (Cluster 8)
ENSG00000061337	Cluster_4	LZTS1	Chromosome Segregation (Cluster 4)
ENSG00000061455	Cluster_3	PRDM6	Antigen Processing and Presentation (Cluster 3)
ENSG00000061492	Cluster_23	WNT8A	Amelogenesis (Cluster 23)
ENSG00000061656	Cluster_23	SPAG4	Amelogenesis (Cluster 23)
ENSG00000061676	Cluster_8	NCKAP1	Canonical IL-13 Response (Cluster 8)
ENSG00000061794	Cluster_8	MRPS35	Canonical IL-13 Response (Cluster 8)
ENSG00000061918	Cluster_4	GUCY1B1	Chromosome Segregation (Cluster 4)
ENSG00000061936	Cluster_3	SFSWAP	Antigen Processing and Presentation (Cluster 3)
ENSG00000061938	Cluster_9	TNK2	Cilium Organization (Cluster 9)
ENSG00000061987	Cluster_8	MON2	Canonical IL-13 Response (Cluster 8)
ENSG00000062038	Cluster_8	CDH3	Canonical IL-13 Response (Cluster 8)
ENSG00000062096	Cluster_5	ARSF	Epithelial Mesenchymal Transition (Cluster 5)
ENSG00000062194	Cluster_6	GPBP1	Anti-Viral Effectors (Cluster 6)
ENSG00000062282	Cluster_9	DGAT2	Cilium Organization (Cluster 9)
ENSG00000062370	Cluster_3	ZNF112	Antigen Processing and Presentation (Cluster 3)
ENSG00000062485	Cluster_8	CS	Canonical IL-13 Response (Cluster 8)
ENSG00000062524	Cluster_18	LTK	ATP Biosynthetic Process (Cluster 18)
ENSG00000062582	Cluster_15	MRPS24	RNA 5'-end Processing (Cluster 15)
ENSG00000062598	Cluster_11	ELMO2	Canonical NF-kappaB Signal Transduction (Cluster 11)
ENSG00000062650	Cluster_14	WAPL	Secondary Pro-Inflammatory Responses (Cluster 14)
ENSG00000062716	Cluster_8	VMP1	Canonical IL-13 Response (Cluster 8)
ENSG00000062725	Cluster_20	APPBP2	Mitotic Nuclear Division (Cluster 20)
ENSG00000062822	Cluster_6	POLD1	Anti-Viral Effectors (Cluster 6)
ENSG00000063015	Cluster_9	SEZ6	Cilium Organization (Cluster 9)
ENSG00000063046	Cluster_19	EIF4B	Autophagy of Mitochondrion (Cluster 19)
ENSG00000063127	Cluster_9	SLC6A16	Cilium Organization (Cluster 9)
ENSG00000063169	Cluster_5	BICRA	Epithelial Mesenchymal Transition (Cluster 5)
ENSG00000063176	Cluster_15	SPHK2	RNA 5'-end Processing (Cluster 15)
ENSG00000063177	Cluster_10	RPL18	Aerobic Respiration (Cluster 10)
ENSG00000063180	Cluster_18	CA11	ATP Biosynthetic Process (Cluster 18)
ENSG00000063241	Cluster_8	ISOC2	Canonical IL-13 Response (Cluster 8)
ENSG00000063244	Cluster_4	U2AF2	Chromosome Segregation (Cluster 4)
ENSG00000063245	Cluster_23	EPN1	Amelogenesis (Cluster 23)
ENSG00000063322	Cluster_9	MED29	Cilium Organization (Cluster 9)
ENSG00000063438	Cluster_7	AHRR	Antigen Processing and Presentation via MHC Class IB (Cluster 7)
ENSG00000063587	Cluster_8	ZNF275	Canonical IL-13 Response (Cluster 8)
ENSG00000063601	Cluster_6	MTMR1	Anti-Viral Effectors (Cluster 6)
ENSG00000063660	Cluster_8	GPC1	Canonical IL-13 Response (Cluster 8)
ENSG00000063761	Cluster_11	ADCK1	Canonical NF-kappaB Signal Transduction (Cluster 11)
ENSG00000063854	Cluster_17	HAGH	Cytoplasmic Translation (Cluster 17)
ENSG00000063978	Cluster_8	RNF4	Canonical IL-13 Response (Cluster 8)
ENSG00000064012	Cluster_6	CASP8	Anti-Viral Effectors (Cluster 6)
ENSG00000064042	Cluster_1	LIMCH1	Microtubule Based Movement (Cluster 1)
ENSG00000064102	Cluster_4	INTS13	Chromosome Segregation (Cluster 4)
ENSG00000064115	Cluster_13	TM7SF3	Positive Regulation of Dendritic Spine Development (Cluster 13)
ENSG00000064195	Cluster_4	DLX3	Chromosome Segregation (Cluster 4)
ENSG00000064199	Cluster_1	SPA17	Microtubule Based Movement (Cluster 1)
ENSG00000064201	Cluster_8	TSPAN32	Canonical IL-13 Response (Cluster 8)
ENSG00000064205	Cluster_23	CCN5	Amelogenesis (Cluster 23)
ENSG00000064218	Cluster_12	DMRT3	Regulation of DNA Replication (Cluster 12)
ENSG00000064225	Cluster_1	ST3GAL6	Microtubule Based Movement (Cluster 1)
ENSG00000064270	Cluster_8	ATP2C2	Canonical IL-13 Response (Cluster 8)
ENSG00000064300	Cluster_9	NGFR	Cilium Organization (Cluster 9)
ENSG00000064309	Cluster_9	CDON	Cilium Organization (Cluster 9)
ENSG00000064313	Cluster_2	TAF2	Amino Acid Metabolic Process (Cluster 2)
ENSG00000064393	Cluster_24	HIPK2	Regulation of Glycolytic Process (Cluster 24)
ENSG00000064419	Cluster_6	TNPO3	Anti-Viral Effectors (Cluster 6)
ENSG00000064490	Cluster_9	RFXANK	Cilium Organization (Cluster 9)
ENSG00000064545	Cluster_25	TMEM161A	TGF Beta Signaling (Cluster 25)
ENSG00000064547	Cluster_8	LPAR2	Canonical IL-13 Response (Cluster 8)
ENSG00000064601	Cluster_8	CTSA	Canonical IL-13 Response (Cluster 8)
ENSG00000064607	Cluster_9	SUGP2	Cilium Organization (Cluster 9)
ENSG00000064651	Cluster_8	SLC12A2	Canonical IL-13 Response (Cluster 8)
ENSG00000064652	Cluster_10	SNX24	Aerobic Respiration (Cluster 10)
ENSG00000064655	Cluster_10	EYA2	Aerobic Respiration (Cluster 10)
ENSG00000064666	Cluster_4	CNN2	Chromosome Segregation (Cluster 4)
ENSG00000064687	Cluster_22	ABCA7	Calcium Mediated Signaling (Cluster 22)
ENSG00000064692	Cluster_9	SNCAIP	Cilium Organization (Cluster 9)
ENSG00000064703	Cluster_9	DDX20	Cilium Organization (Cluster 9)
ENSG00000064726	Cluster_17	BTBD1	Cytoplasmic Translation (Cluster 17)
ENSG00000064763	Cluster_6	FAR2	Anti-Viral Effectors (Cluster 6)
ENSG00000064787	Cluster_8	BCAS1	Canonical IL-13 Response (Cluster 8)
ENSG00000064886	Cluster_26	CHI3L2	DNA Replication (Cluster 26)
ENSG00000064932	Cluster_11	SBNO2	Canonical NF-kappaB Signal Transduction (Cluster 11)
ENSG00000064933	Cluster_9	PMS1	Cilium Organization (Cluster 9)
ENSG00000064961	Cluster_10	HMG20B	Aerobic Respiration (Cluster 10)
ENSG00000064989	Cluster_8	CALCRL	Canonical IL-13 Response (Cluster 8)
ENSG00000064995	Cluster_8	TAF11	Canonical IL-13 Response (Cluster 8)
ENSG00000064999	Cluster_9	ANKS1A	Cilium Organization (Cluster 9)
ENSG00000065000	Cluster_8	AP3D1	Canonical IL-13 Response (Cluster 8)
ENSG00000065029	Cluster_24	ZNF76	Regulation of Glycolytic Process (Cluster 24)
ENSG00000065054	Cluster_11	NHERF2	Canonical NF-kappaB Signal Transduction (Cluster 11)
ENSG00000065057	Cluster_12	NTHL1	Regulation of DNA Replication (Cluster 12)
ENSG00000065060	Cluster_11	BLTP3A	Canonical NF-kappaB Signal Transduction (Cluster 11)
ENSG00000065135	Cluster_11	GNAI3	Canonical NF-kappaB Signal Transduction (Cluster 11)
ENSG00000065150	Cluster_17	IPO5	Cytoplasmic Translation (Cluster 17)
ENSG00000065154	Cluster_9	OAT	Cilium Organization (Cluster 9)
ENSG00000065183	Cluster_3	WDR3	Antigen Processing and Presentation (Cluster 3)
ENSG00000065243	Cluster_11	PKN2	Canonical NF-kappaB Signal Transduction (Cluster 11)
ENSG00000065268	Cluster_17	WDR18	Cytoplasmic Translation (Cluster 17)
ENSG00000065308	Cluster_8	TRAM2	Canonical IL-13 Response (Cluster 8)
ENSG00000065320	Cluster_9	NTN1	Cilium Organization (Cluster 9)
ENSG00000065325	Cluster_10	GLP2R	Aerobic Respiration (Cluster 10)
ENSG00000065328	Cluster_26	MCM10	DNA Replication (Cluster 26)
ENSG00000065357	Cluster_8	DGKA	Canonical IL-13 Response (Cluster 8)
ENSG00000065361	Cluster_8	ERBB3	Canonical IL-13 Response (Cluster 8)
ENSG00000065371	Cluster_25	ROPN1	TGF Beta Signaling (Cluster 25)
ENSG00000065413	Cluster_17	ANKRD44	Cytoplasmic Translation (Cluster 17)
ENSG00000065427	Cluster_21	KARS1	IFN Response & Regulation (Cluster 21)
ENSG00000065457	Cluster_12	ADAT1	Regulation of DNA Replication (Cluster 12)
ENSG00000065485	Cluster_8	PDIA5	Canonical IL-13 Response (Cluster 8)
ENSG00000065491	Cluster_9	TBC1D22B	Cilium Organization (Cluster 9)
ENSG00000065518	Cluster_11	NDUFB4	Canonical NF-kappaB Signal Transduction (Cluster 11)
ENSG00000065526	Cluster_14	SPEN	Secondary Pro-Inflammatory Responses (Cluster 14)
ENSG00000065534	Cluster_1	MYLK	Microtubule Based Movement (Cluster 1)
ENSG00000065548	Cluster_14	ZC3H15	Secondary Pro-Inflammatory Responses (Cluster 14)
ENSG00000065559	Cluster_8	MAP2K4	Canonical IL-13 Response (Cluster 8)
ENSG00000065600	Cluster_11	PACC1	Canonical NF-kappaB Signal Transduction (Cluster 11)
ENSG00000065609	Cluster_16	SNAP91	Muscle Cell Development (Cluster 16)
ENSG00000065613	Cluster_8	SLK	Canonical IL-13 Response (Cluster 8)
ENSG00000065615	Cluster_8	CYB5R4	Canonical IL-13 Response (Cluster 8)
ENSG00000065618	Cluster_8	COL17A1	Canonical IL-13 Response (Cluster 8)
ENSG00000065621	Cluster_12	GSTO2	Regulation of DNA Replication (Cluster 12)
ENSG00000065665	Cluster_9	SEC61A2	Cilium Organization (Cluster 9)
ENSG00000065675	Cluster_5	PRKCQ	Epithelial Mesenchymal Transition (Cluster 5)
ENSG00000065717	Cluster_18	TLE2	ATP Biosynthetic Process (Cluster 18)
ENSG00000065802	Cluster_12	ASB1	Regulation of DNA Replication (Cluster 12)
ENSG00000065809	Cluster_12	FAM107B	Regulation of DNA Replication (Cluster 12)
ENSG00000065833	Cluster_8	ME1	Canonical IL-13 Response (Cluster 8)
ENSG00000065882	Cluster_5	TBC1D1	Epithelial Mesenchymal Transition (Cluster 5)
ENSG00000065883	Cluster_9	CDK13	Cilium Organization (Cluster 9)
ENSG00000065911	Cluster_2	MTHFD2	Amino Acid Metabolic Process (Cluster 2)
ENSG00000065923	Cluster_8	SLC9A7	Canonical IL-13 Response (Cluster 8)
ENSG00000065970	Cluster_8	FOXJ2	Canonical IL-13 Response (Cluster 8)
ENSG00000065978	Cluster_18	YBX1	ATP Biosynthetic Process (Cluster 18)
ENSG00000065989	Cluster_5	PDE4A	Epithelial Mesenchymal Transition (Cluster 5)
ENSG00000066027	Cluster_3	PPP2R5A	Antigen Processing and Presentation (Cluster 3)
ENSG00000066032	Cluster_23	CTNNA2	Amelogenesis (Cluster 23)
ENSG00000066044	Cluster_13	ELAVL1	Positive Regulation of Dendritic Spine Development (Cluster 13)
ENSG00000066056	Cluster_15	TIE1	RNA 5'-end Processing (Cluster 15)
ENSG00000066084	Cluster_8	DIP2B	Canonical IL-13 Response (Cluster 8)
ENSG00000066117	Cluster_3	SMARCD1	Antigen Processing and Presentation (Cluster 3)
ENSG00000066135	Cluster_1	KDM4A	Microtubule Based Movement (Cluster 1)
ENSG00000066136	Cluster_26	NFYC	DNA Replication (Cluster 26)
ENSG00000066185	Cluster_9	ZMYND12	Cilium Organization (Cluster 9)
ENSG00000066230	Cluster_8	SLC9A3	Canonical IL-13 Response (Cluster 8)
ENSG00000066248	Cluster_9	NGEF	Cilium Organization (Cluster 9)
ENSG00000066279	Cluster_20	ASPM	Mitotic Nuclear Division (Cluster 20)
ENSG00000066294	Cluster_10	CD84	Aerobic Respiration (Cluster 10)
ENSG00000066322	Cluster_8	ELOVL1	Canonical IL-13 Response (Cluster 8)
ENSG00000066379	Cluster_26	POLR1H	DNA Replication (Cluster 26)
ENSG00000066382	Cluster_8	MPPED2	Canonical IL-13 Response (Cluster 8)
ENSG00000066405	Cluster_1	CLDN18	Microtubule Based Movement (Cluster 1)
ENSG00000066422	Cluster_3	ZBTB11	Antigen Processing and Presentation (Cluster 3)
ENSG00000066427	Cluster_20	ATXN3	Mitotic Nuclear Division (Cluster 20)
ENSG00000066455	Cluster_8	GOLGA5	Canonical IL-13 Response (Cluster 8)
ENSG00000066468	Cluster_12	FGFR2	Regulation of DNA Replication (Cluster 12)
ENSG00000066557	Cluster_11	LRRC40	Canonical NF-kappaB Signal Transduction (Cluster 11)
ENSG00000066583	Cluster_8	ISOC1	Canonical IL-13 Response (Cluster 8)
ENSG00000066629	Cluster_1	EML1	Microtubule Based Movement (Cluster 1)
ENSG00000066651	Cluster_11	TRMT11	Canonical NF-kappaB Signal Transduction (Cluster 11)
ENSG00000066654	Cluster_6	THUMPD1	Anti-Viral Effectors (Cluster 6)
ENSG00000066697	Cluster_10	MSANTD3	Aerobic Respiration (Cluster 10)
ENSG00000066739	Cluster_19	ATG2B	Autophagy of Mitochondrion (Cluster 19)
ENSG00000066777	Cluster_8	ARFGEF1	Canonical IL-13 Response (Cluster 8)
ENSG00000066813	Cluster_10	ACSM2B	Aerobic Respiration (Cluster 10)
ENSG00000066827	Cluster_1	ZFAT	Microtubule Based Movement (Cluster 1)
ENSG00000066855	Cluster_17	MTFR1	Cytoplasmic Translation (Cluster 17)
ENSG00000066923	Cluster_9	STAG3	Cilium Organization (Cluster 9)
ENSG00000066926	Cluster_11	FECH	Canonical NF-kappaB Signal Transduction (Cluster 11)
ENSG00000066933	Cluster_18	MYO9A	ATP Biosynthetic Process (Cluster 18)
ENSG00000067048	Cluster_9	DDX3Y	Cilium Organization (Cluster 9)
ENSG00000067057	Cluster_8	PFKP	Canonical IL-13 Response (Cluster 8)
ENSG00000067064	Cluster_11	IDI1	Canonical NF-kappaB Signal Transduction (Cluster 11)
ENSG00000067066	Cluster_21	SP100	IFN Response & Regulation (Cluster 21)
ENSG00000067082	Cluster_11	KLF6	Canonical NF-kappaB Signal Transduction (Cluster 11)
ENSG00000067113	Cluster_9	PLPP1	Cilium Organization (Cluster 9)
ENSG00000067141	Cluster_18	NEO1	ATP Biosynthetic Process (Cluster 18)
ENSG00000067167	Cluster_11	TRAM1	Canonical NF-kappaB Signal Transduction (Cluster 11)
ENSG00000067177	Cluster_9	PHKA1	Cilium Organization (Cluster 9)
ENSG00000067182	Cluster_8	TNFRSF1A	Canonical IL-13 Response (Cluster 8)
ENSG00000067191	Cluster_5	CACNB1	Epithelial Mesenchymal Transition (Cluster 5)
ENSG00000067208	Cluster_12	EVI5	Regulation of DNA Replication (Cluster 12)
ENSG00000067221	Cluster_11	STOML1	Canonical NF-kappaB Signal Transduction (Cluster 11)
ENSG00000067225	Cluster_5	PKM	Epithelial Mesenchymal Transition (Cluster 5)
ENSG00000067248	Cluster_5	DHX29	Epithelial Mesenchymal Transition (Cluster 5)
ENSG00000067334	Cluster_6	DNTTIP2	Anti-Viral Effectors (Cluster 6)
ENSG00000067365	Cluster_2	METTL22	Amino Acid Metabolic Process (Cluster 2)
ENSG00000067369	Cluster_9	TP53BP1	Cilium Organization (Cluster 9)
ENSG00000067445	Cluster_1	TRO	Microtubule Based Movement (Cluster 1)
ENSG00000067533	Cluster_9	RRP15	Cilium Organization (Cluster 9)
ENSG00000067560	Cluster_8	RHOA	Canonical IL-13 Response (Cluster 8)
ENSG00000067596	Cluster_14	DHX8	Secondary Pro-Inflammatory Responses (Cluster 14)
ENSG00000067606	Cluster_8	PRKCZ	Canonical IL-13 Response (Cluster 8)
ENSG00000067646	Cluster_14	ZFY	Secondary Pro-Inflammatory Responses (Cluster 14)
ENSG00000067704	Cluster_17	IARS2	Cytoplasmic Translation (Cluster 17)
ENSG00000067715	Cluster_24	SYT1	Regulation of Glycolytic Process (Cluster 24)
ENSG00000067798	Cluster_6	NAV3	Anti-Viral Effectors (Cluster 6)
ENSG00000067829	Cluster_10	IDH3G	Aerobic Respiration (Cluster 10)
ENSG00000067836	Cluster_8	ROGDI	Canonical IL-13 Response (Cluster 8)
ENSG00000067842	Cluster_9	ATP2B3	Cilium Organization (Cluster 9)
ENSG00000067900	Cluster_8	ROCK1	Canonical IL-13 Response (Cluster 8)
ENSG00000067955	Cluster_7	CBFB	Antigen Processing and Presentation via MHC Class IB (Cluster 7)
ENSG00000067992	Cluster_19	PDK3	Autophagy of Mitochondrion (Cluster 19)
ENSG00000068001	Cluster_5	HYAL2	Epithelial Mesenchymal Transition (Cluster 5)
ENSG00000068024	Cluster_24	HDAC4	Regulation of Glycolytic Process (Cluster 24)
ENSG00000068028	Cluster_5	RASSF1	Epithelial Mesenchymal Transition (Cluster 5)
ENSG00000068078	Cluster_9	FGFR3	Cilium Organization (Cluster 9)
ENSG00000068079	Cluster_14	IFI35	Secondary Pro-Inflammatory Responses (Cluster 14)
ENSG00000068097	Cluster_9	HEATR6	Cilium Organization (Cluster 9)
ENSG00000068120	Cluster_6	COASY	Anti-Viral Effectors (Cluster 6)
ENSG00000068137	Cluster_6	PLEKHH3	Anti-Viral Effectors (Cluster 6)
ENSG00000068305	Cluster_6	MEF2A	Anti-Viral Effectors (Cluster 6)
ENSG00000068308	Cluster_4	OTUD5	Chromosome Segregation (Cluster 4)
ENSG00000068323	Cluster_11	TFE3	Canonical NF-kappaB Signal Transduction (Cluster 11)
ENSG00000068354	Cluster_19	TBC1D25	Autophagy of Mitochondrion (Cluster 19)
ENSG00000068366	Cluster_9	ACSL4	Cilium Organization (Cluster 9)
ENSG00000068383	Cluster_8	INPP5A	Canonical IL-13 Response (Cluster 8)
ENSG00000068394	Cluster_20	GPKOW	Mitotic Nuclear Division (Cluster 20)
ENSG00000068400	Cluster_6	GRIPAP1	Anti-Viral Effectors (Cluster 6)
ENSG00000068438	Cluster_8	FTSJ1	Canonical IL-13 Response (Cluster 8)
ENSG00000068489	Cluster_11	PRR11	Canonical NF-kappaB Signal Transduction (Cluster 11)
ENSG00000068615	Cluster_1	REEP1	Microtubule Based Movement (Cluster 1)
ENSG00000068650	Cluster_8	ATP11A	Canonical IL-13 Response (Cluster 8)
ENSG00000068654	Cluster_3	POLR1A	Antigen Processing and Presentation (Cluster 3)
ENSG00000068697	Cluster_11	LAPTM4A	Canonical NF-kappaB Signal Transduction (Cluster 11)
ENSG00000068724	Cluster_8	TTC7A	Canonical IL-13 Response (Cluster 8)
ENSG00000068745	Cluster_9	IP6K2	Cilium Organization (Cluster 9)
ENSG00000068784	Cluster_18	SRBD1	ATP Biosynthetic Process (Cluster 18)
ENSG00000068796	Cluster_9	KIF2A	Cilium Organization (Cluster 9)
ENSG00000068831	Cluster_8	RASGRP2	Canonical IL-13 Response (Cluster 8)
ENSG00000068878	Cluster_9	PSME4	Cilium Organization (Cluster 9)
ENSG00000068885	Cluster_1	IFT80	Microtubule Based Movement (Cluster 1)
ENSG00000068903	Cluster_10	SIRT2	Aerobic Respiration (Cluster 10)
ENSG00000068912	Cluster_8	ERLEC1	Canonical IL-13 Response (Cluster 8)
ENSG00000068971	Cluster_8	PPP2R5B	Canonical IL-13 Response (Cluster 8)
ENSG00000068976	Cluster_5	PYGM	Epithelial Mesenchymal Transition (Cluster 5)
ENSG00000069011	Cluster_14	PITX1	Secondary Pro-Inflammatory Responses (Cluster 14)
ENSG00000069020	Cluster_3	MAST4	Antigen Processing and Presentation (Cluster 3)
ENSG00000069122	Cluster_10	ADGRF5	Aerobic Respiration (Cluster 10)
ENSG00000069188	Cluster_19	SDK2	Autophagy of Mitochondrion (Cluster 19)
ENSG00000069206	Cluster_18	ADAM7	ATP Biosynthetic Process (Cluster 18)
ENSG00000069248	Cluster_9	NUP133	Cilium Organization (Cluster 9)
ENSG00000069275	Cluster_17	NUCKS1	Cytoplasmic Translation (Cluster 17)
ENSG00000069329	Cluster_17	VPS35	Cytoplasmic Translation (Cluster 17)
ENSG00000069345	Cluster_11	DNAJA2	Canonical NF-kappaB Signal Transduction (Cluster 11)
ENSG00000069399	Cluster_11	BCL3	Canonical NF-kappaB Signal Transduction (Cluster 11)
ENSG00000069424	Cluster_4	KCNAB2	Chromosome Segregation (Cluster 4)
ENSG00000069431	Cluster_19	ABCC9	Autophagy of Mitochondrion (Cluster 19)
ENSG00000069482	Cluster_11	GAL	Canonical NF-kappaB Signal Transduction (Cluster 11)
ENSG00000069493	Cluster_26	CLEC2D	DNA Replication (Cluster 26)
ENSG00000069509	Cluster_4	FUNDC1	Chromosome Segregation (Cluster 4)
ENSG00000069535	Cluster_1	MAOB	Microtubule Based Movement (Cluster 1)
ENSG00000069667	Cluster_8	RORA	Canonical IL-13 Response (Cluster 8)
ENSG00000069702	Cluster_9	TGFBR3	Cilium Organization (Cluster 9)
ENSG00000069764	Cluster_1	PLA2G10	Microtubule Based Movement (Cluster 1)
ENSG00000069812	Cluster_18	HES2	ATP Biosynthetic Process (Cluster 18)
ENSG00000069849	Cluster_14	ATP1B3	Secondary Pro-Inflammatory Responses (Cluster 14)
ENSG00000069869	Cluster_8	NEDD4	Canonical IL-13 Response (Cluster 8)
ENSG00000069943	Cluster_21	PIGB	IFN Response & Regulation (Cluster 21)
ENSG00000069956	Cluster_8	MAPK6	Canonical IL-13 Response (Cluster 8)
ENSG00000069966	Cluster_1	GNB5	Microtubule Based Movement (Cluster 1)
ENSG00000069974	Cluster_8	RAB27A	Canonical IL-13 Response (Cluster 8)
ENSG00000069998	Cluster_17	HDHD5	Cytoplasmic Translation (Cluster 17)
ENSG00000070010	Cluster_8	UFD1	Canonical IL-13 Response (Cluster 8)
ENSG00000070018	Cluster_12	LRP6	Regulation of DNA Replication (Cluster 12)
ENSG00000070019	Cluster_1	GUCY2C	Microtubule Based Movement (Cluster 1)
ENSG00000070047	Cluster_8	PHRF1	Canonical IL-13 Response (Cluster 8)
ENSG00000070061	Cluster_19	ELP1	Autophagy of Mitochondrion (Cluster 19)
ENSG00000070081	Cluster_24	NUCB2	Regulation of Glycolytic Process (Cluster 24)
ENSG00000070087	Cluster_9	PFN2	Cilium Organization (Cluster 9)
ENSG00000070159	Cluster_8	PTPN3	Canonical IL-13 Response (Cluster 8)
ENSG00000070182	Cluster_16	SPTB	Muscle Cell Development (Cluster 16)
ENSG00000070190	Cluster_14	DAPP1	Secondary Pro-Inflammatory Responses (Cluster 14)
ENSG00000070214	Cluster_26	SLC44A1	DNA Replication (Cluster 26)
ENSG00000070269	Cluster_22	TMEM260	Calcium Mediated Signaling (Cluster 22)
ENSG00000070366	Cluster_3	SMG6	Antigen Processing and Presentation (Cluster 3)
ENSG00000070367	Cluster_3	EXOC5	Antigen Processing and Presentation (Cluster 3)
ENSG00000070371	Cluster_17	CLTCL1	Cytoplasmic Translation (Cluster 17)
ENSG00000070388	Cluster_24	FGF22	Regulation of Glycolytic Process (Cluster 24)
ENSG00000070404	Cluster_26	FSTL3	DNA Replication (Cluster 26)
ENSG00000070413	Cluster_15	DGCR2	RNA 5'-end Processing (Cluster 15)
ENSG00000070423	Cluster_10	RNF126	Aerobic Respiration (Cluster 10)
ENSG00000070444	Cluster_25	MNT	TGF Beta Signaling (Cluster 25)
ENSG00000070476	Cluster_3	ZXDC	Antigen Processing and Presentation (Cluster 3)
ENSG00000070495	Cluster_8	JMJD6	Canonical IL-13 Response (Cluster 8)
ENSG00000070501	Cluster_3	POLB	Antigen Processing and Presentation (Cluster 3)
ENSG00000070526	Cluster_6	ST6GALNAC1	Anti-Viral Effectors (Cluster 6)
ENSG00000070540	Cluster_2	WIPI1	Amino Acid Metabolic Process (Cluster 2)
ENSG00000070601	Cluster_5	FRMPD1	Epithelial Mesenchymal Transition (Cluster 5)
ENSG00000070610	Cluster_8	GBA2	Canonical IL-13 Response (Cluster 8)
ENSG00000070614	Cluster_4	NDST1	Chromosome Segregation (Cluster 4)
ENSG00000070669	Cluster_2	ASNS	Amino Acid Metabolic Process (Cluster 2)
ENSG00000070718	Cluster_9	AP3M2	Cilium Organization (Cluster 9)
ENSG00000070729	Cluster_2	CNGB1	Amino Acid Metabolic Process (Cluster 2)
ENSG00000070731	Cluster_19	ST6GALNAC2	Autophagy of Mitochondrion (Cluster 19)
ENSG00000070748	Cluster_5	CHAT	Epithelial Mesenchymal Transition (Cluster 5)
ENSG00000070756	Cluster_17	PABPC1	Cytoplasmic Translation (Cluster 17)
ENSG00000070759	Cluster_8	TESK2	Canonical IL-13 Response (Cluster 8)
ENSG00000070761	Cluster_9	CFAP20	Cilium Organization (Cluster 9)
ENSG00000070770	Cluster_19	CSNK2A2	Autophagy of Mitochondrion (Cluster 19)
ENSG00000070778	Cluster_8	PTPN21	Canonical IL-13 Response (Cluster 8)
ENSG00000070785	Cluster_20	EIF2B3	Mitotic Nuclear Division (Cluster 20)
ENSG00000070808	Cluster_23	CAMK2A	Amelogenesis (Cluster 23)
ENSG00000070814	Cluster_4	TCOF1	Chromosome Segregation (Cluster 4)
ENSG00000070831	Cluster_17	CDC42	Cytoplasmic Translation (Cluster 17)
ENSG00000070882	Cluster_17	OSBPL3	Cytoplasmic Translation (Cluster 17)
ENSG00000070915	Cluster_12	SLC12A3	Regulation of DNA Replication (Cluster 12)
ENSG00000070950	Cluster_11	RAD18	Canonical NF-kappaB Signal Transduction (Cluster 11)
ENSG00000070961	Cluster_17	ATP2B1	Cytoplasmic Translation (Cluster 17)
ENSG00000070985	Cluster_8	TRPM5	Canonical IL-13 Response (Cluster 8)
ENSG00000071051	Cluster_8	NCK2	Canonical IL-13 Response (Cluster 8)
ENSG00000071054	Cluster_12	MAP4K4	Regulation of DNA Replication (Cluster 12)
ENSG00000071073	Cluster_4	MGAT4A	Chromosome Segregation (Cluster 4)
ENSG00000071082	Cluster_17	RPL31	Cytoplasmic Translation (Cluster 17)
ENSG00000071127	Cluster_10	WDR1	Aerobic Respiration (Cluster 10)
ENSG00000071189	Cluster_24	SNX13	Regulation of Glycolytic Process (Cluster 24)
ENSG00000071205	Cluster_5	ARHGAP10	Epithelial Mesenchymal Transition (Cluster 5)
ENSG00000071242	Cluster_24	RPS6KA2	Regulation of Glycolytic Process (Cluster 24)
ENSG00000071243	Cluster_3	ING3	Antigen Processing and Presentation (Cluster 3)
ENSG00000071246	Cluster_17	VASH1	Cytoplasmic Translation (Cluster 17)
ENSG00000071282	Cluster_17	LMCD1	Cytoplasmic Translation (Cluster 17)
ENSG00000071462	Cluster_1	BUD23	Microtubule Based Movement (Cluster 1)
ENSG00000071537	Cluster_8	SEL1L	Canonical IL-13 Response (Cluster 8)
ENSG00000071539	Cluster_1	TRIP13	Microtubule Based Movement (Cluster 1)
ENSG00000071553	Cluster_12	ATP6AP1	Regulation of DNA Replication (Cluster 12)
ENSG00000071564	Cluster_18	TCF3	ATP Biosynthetic Process (Cluster 18)
ENSG00000071575	Cluster_21	TRIB2	IFN Response & Regulation (Cluster 21)
ENSG00000071626	Cluster_9	DAZAP1	Cilium Organization (Cluster 9)
ENSG00000071655	Cluster_9	MBD3	Cilium Organization (Cluster 9)
ENSG00000071794	Cluster_1	HLTF	Microtubule Based Movement (Cluster 1)
ENSG00000071859	Cluster_8	FAM50A	Canonical IL-13 Response (Cluster 8)
ENSG00000071889	Cluster_8	FAM3A	Canonical IL-13 Response (Cluster 8)
ENSG00000071894	Cluster_19	CPSF1	Autophagy of Mitochondrion (Cluster 19)
ENSG00000071909	Cluster_1	MYO3B	Microtubule Based Movement (Cluster 1)
ENSG00000071967	Cluster_19	CYBRD1	Autophagy of Mitochondrion (Cluster 19)
ENSG00000071991	Cluster_6	CDH19	Anti-Viral Effectors (Cluster 6)
ENSG00000071994	Cluster_5	PDCD2	Epithelial Mesenchymal Transition (Cluster 5)
ENSG00000072041	Cluster_9	SLC6A15	Cilium Organization (Cluster 9)
ENSG00000072042	Cluster_8	RDH11	Canonical IL-13 Response (Cluster 8)
ENSG00000072062	Cluster_19	PRKACA	Autophagy of Mitochondrion (Cluster 19)
ENSG00000072071	Cluster_18	ADGRL1	ATP Biosynthetic Process (Cluster 18)
ENSG00000072110	Cluster_17	ACTN1	Cytoplasmic Translation (Cluster 17)
ENSG00000072121	Cluster_14	ZFYVE26	Secondary Pro-Inflammatory Responses (Cluster 14)
ENSG00000072133	Cluster_9	RPS6KA6	Cilium Organization (Cluster 9)
ENSG00000072134	Cluster_1	EPN2	Microtubule Based Movement (Cluster 1)
ENSG00000072135	Cluster_8	PTPN18	Canonical IL-13 Response (Cluster 8)
ENSG00000072163	Cluster_15	LIMS2	RNA 5'-end Processing (Cluster 15)
ENSG00000072195	Cluster_8	SPEG	Canonical IL-13 Response (Cluster 8)
ENSG00000072201	Cluster_3	LNX1	Antigen Processing and Presentation (Cluster 3)
ENSG00000072210	Cluster_17	ALDH3A2	Cytoplasmic Translation (Cluster 17)
ENSG00000072274	Cluster_2	TFRC	Amino Acid Metabolic Process (Cluster 2)
ENSG00000072310	Cluster_6	SREBF1	Anti-Viral Effectors (Cluster 6)
ENSG00000072364	Cluster_11	AFF4	Canonical NF-kappaB Signal Transduction (Cluster 11)
ENSG00000072401	Cluster_4	UBE2D1	Chromosome Segregation (Cluster 4)
ENSG00000072415	Cluster_11	PALS1	Canonical NF-kappaB Signal Transduction (Cluster 11)
ENSG00000072422	Cluster_9	RHOBTB1	Cilium Organization (Cluster 9)
ENSG00000072501	Cluster_13	SMC1A	Positive Regulation of Dendritic Spine Development (Cluster 13)
ENSG00000072506	Cluster_8	HSD17B10	Canonical IL-13 Response (Cluster 8)
ENSG00000072518	Cluster_21	MARK2	IFN Response & Regulation (Cluster 21)
ENSG00000072571	Cluster_4	HMMR	Chromosome Segregation (Cluster 4)
ENSG00000072609	Cluster_8	CHFR	Canonical IL-13 Response (Cluster 8)
ENSG00000072657	Cluster_5	TRHDE	Epithelial Mesenchymal Transition (Cluster 5)
ENSG00000072682	Cluster_8	P4HA2	Canonical IL-13 Response (Cluster 8)
ENSG00000072736	Cluster_9	NFATC3	Cilium Organization (Cluster 9)
ENSG00000072756	Cluster_26	TRNT1	DNA Replication (Cluster 26)
ENSG00000072778	Cluster_8	ACADVL	Canonical IL-13 Response (Cluster 8)
ENSG00000072786	Cluster_8	STK10	Canonical IL-13 Response (Cluster 8)
ENSG00000072803	Cluster_8	FBXW11	Canonical IL-13 Response (Cluster 8)
ENSG00000072818	Cluster_1	ACAP1	Microtubule Based Movement (Cluster 1)
ENSG00000072832	Cluster_10	CRMP1	Aerobic Respiration (Cluster 10)
ENSG00000072840	Cluster_12	EVC	Regulation of DNA Replication (Cluster 12)
ENSG00000072849	Cluster_6	DERL2	Anti-Viral Effectors (Cluster 6)
ENSG00000072858	Cluster_8	SIDT1	Canonical IL-13 Response (Cluster 8)
ENSG00000072864	Cluster_3	NDE1	Antigen Processing and Presentation (Cluster 3)
ENSG00000072952	Cluster_8	IRAG1	Canonical IL-13 Response (Cluster 8)
ENSG00000072954	Cluster_3	TMEM38A	Antigen Processing and Presentation (Cluster 3)
ENSG00000072958	Cluster_3	AP1M1	Antigen Processing and Presentation (Cluster 3)
ENSG00000073008	Cluster_8	PVR	Canonical IL-13 Response (Cluster 8)
ENSG00000073050	Cluster_9	XRCC1	Cilium Organization (Cluster 9)
ENSG00000073060	Cluster_8	SCARB1	Canonical IL-13 Response (Cluster 8)
ENSG00000073067	Cluster_9	CYP2W1	Cilium Organization (Cluster 9)
ENSG00000073111	Cluster_3	MCM2	Antigen Processing and Presentation (Cluster 3)
ENSG00000073146	Cluster_11	MOV10L1	Canonical NF-kappaB Signal Transduction (Cluster 11)
ENSG00000073150	Cluster_8	PANX2	Canonical IL-13 Response (Cluster 8)
ENSG00000073169	Cluster_24	SELENOO	Regulation of Glycolytic Process (Cluster 24)
ENSG00000073282	Cluster_25	TP63	TGF Beta Signaling (Cluster 25)
ENSG00000073331	Cluster_6	ALPK1	Anti-Viral Effectors (Cluster 6)
ENSG00000073350	Cluster_11	LLGL2	Canonical NF-kappaB Signal Transduction (Cluster 11)
ENSG00000073417	Cluster_8	PDE8A	Canonical IL-13 Response (Cluster 8)
ENSG00000073464	Cluster_18	CLCN4	ATP Biosynthetic Process (Cluster 18)
ENSG00000073536	Cluster_9	NLE1	Cilium Organization (Cluster 9)
ENSG00000073578	Cluster_8	SDHA	Canonical IL-13 Response (Cluster 8)
ENSG00000073584	Cluster_1	SMARCE1	Microtubule Based Movement (Cluster 1)
ENSG00000073605	Cluster_21	GSDMB	IFN Response & Regulation (Cluster 21)
ENSG00000073614	Cluster_7	KDM5A	Antigen Processing and Presentation via MHC Class IB (Cluster 7)
ENSG00000073670	Cluster_6	ADAM11	Anti-Viral Effectors (Cluster 6)
ENSG00000073711	Cluster_18	PPP2R3A	ATP Biosynthetic Process (Cluster 18)
ENSG00000073712	Cluster_5	FERMT2	Epithelial Mesenchymal Transition (Cluster 5)
ENSG00000073734	Cluster_9	ABCB11	Cilium Organization (Cluster 9)
ENSG00000073737	Cluster_20	DHRS9	Mitotic Nuclear Division (Cluster 20)
ENSG00000073756	Cluster_3	PTGS2	Antigen Processing and Presentation (Cluster 3)
ENSG00000073792	Cluster_14	IGF2BP2	Secondary Pro-Inflammatory Responses (Cluster 14)
ENSG00000073803	Cluster_21	MAP3K13	IFN Response & Regulation (Cluster 21)
ENSG00000073849	Cluster_8	ST6GAL1	Canonical IL-13 Response (Cluster 8)
ENSG00000073910	Cluster_1	FRY	Microtubule Based Movement (Cluster 1)
ENSG00000073921	Cluster_8	PICALM	Canonical IL-13 Response (Cluster 8)
ENSG00000073969	Cluster_11	NSF	Canonical NF-kappaB Signal Transduction (Cluster 11)
ENSG00000074047	Cluster_3	GLI2	Antigen Processing and Presentation (Cluster 3)
ENSG00000074054	Cluster_8	CLASP1	Canonical IL-13 Response (Cluster 8)
ENSG00000074071	Cluster_10	MRPS34	Aerobic Respiration (Cluster 10)
ENSG00000074181	Cluster_9	NOTCH3	Cilium Organization (Cluster 9)
ENSG00000074201	Cluster_24	CLNS1A	Regulation of Glycolytic Process (Cluster 24)
ENSG00000074211	Cluster_15	PPP2R2C	RNA 5'-end Processing (Cluster 15)
ENSG00000074219	Cluster_16	TEAD2	Muscle Cell Development (Cluster 16)
ENSG00000074266	Cluster_20	EED	Mitotic Nuclear Division (Cluster 20)
ENSG00000074276	Cluster_9	CDHR2	Cilium Organization (Cluster 9)
ENSG00000074319	Cluster_19	TSG101	Autophagy of Mitochondrion (Cluster 19)
ENSG00000074356	Cluster_9	NCBP3	Cilium Organization (Cluster 9)
ENSG00000074370	Cluster_8	ATP2A3	Canonical IL-13 Response (Cluster 8)
ENSG00000074410	Cluster_3	CA12	Antigen Processing and Presentation (Cluster 3)
ENSG00000074416	Cluster_10	MGLL	Aerobic Respiration (Cluster 10)
ENSG00000074527	Cluster_8	NTN4	Canonical IL-13 Response (Cluster 8)
ENSG00000074582	Cluster_3	BCS1L	Antigen Processing and Presentation (Cluster 3)
ENSG00000074590	Cluster_8	NUAK1	Canonical IL-13 Response (Cluster 8)
ENSG00000074603	Cluster_2	DPP8	Amino Acid Metabolic Process (Cluster 2)
ENSG00000074621	Cluster_3	SLC24A1	Antigen Processing and Presentation (Cluster 3)
ENSG00000074657	Cluster_8	ZNF532	Canonical IL-13 Response (Cluster 8)
ENSG00000074660	Cluster_4	SCARF1	Chromosome Segregation (Cluster 4)
ENSG00000074695	Cluster_10	LMAN1	Aerobic Respiration (Cluster 10)
ENSG00000074696	Cluster_17	HACD3	Cytoplasmic Translation (Cluster 17)
ENSG00000074706	Cluster_9	IPCEF1	Cilium Organization (Cluster 9)
ENSG00000074755	Cluster_8	ZZEF1	Canonical IL-13 Response (Cluster 8)
ENSG00000074771	Cluster_23	NOX3	Amelogenesis (Cluster 23)
ENSG00000074800	Cluster_8	ENO1	Canonical IL-13 Response (Cluster 8)
ENSG00000074803	Cluster_10	SLC12A1	Aerobic Respiration (Cluster 10)
ENSG00000074842	Cluster_8	MYDGF	Canonical IL-13 Response (Cluster 8)
ENSG00000074855	Cluster_8	ANO8	Canonical IL-13 Response (Cluster 8)
ENSG00000074935	Cluster_12	TUBE1	Regulation of DNA Replication (Cluster 12)
ENSG00000074964	Cluster_4	ARHGEF10L	Chromosome Segregation (Cluster 4)
ENSG00000074966	Cluster_9	TXK	Cilium Organization (Cluster 9)
ENSG00000075035	Cluster_4	WSCD2	Chromosome Segregation (Cluster 4)
ENSG00000075073	Cluster_9	TACR2	Cilium Organization (Cluster 9)
ENSG00000075089	Cluster_9	ACTR6	Cilium Organization (Cluster 9)
ENSG00000075131	Cluster_3	TIPIN	Antigen Processing and Presentation (Cluster 3)
ENSG00000075142	Cluster_1	SRI	Microtubule Based Movement (Cluster 1)
ENSG00000075151	Cluster_1	EIF4G3	Microtubule Based Movement (Cluster 1)
ENSG00000075188	Cluster_4	NUP37	Chromosome Segregation (Cluster 4)
ENSG00000075213	Cluster_6	SEMA3A	Anti-Viral Effectors (Cluster 6)
ENSG00000075218	Cluster_26	GTSE1	DNA Replication (Cluster 26)
ENSG00000075223	Cluster_18	SEMA3C	ATP Biosynthetic Process (Cluster 18)
ENSG00000075234	Cluster_11	TTC38	Canonical NF-kappaB Signal Transduction (Cluster 11)
ENSG00000075239	Cluster_1	ACAT1	Microtubule Based Movement (Cluster 1)
ENSG00000075240	Cluster_7	GRAMD4	Antigen Processing and Presentation via MHC Class IB (Cluster 7)
ENSG00000075275	Cluster_9	CELSR1	Cilium Organization (Cluster 9)
ENSG00000075290	Cluster_9	WNT8B	Cilium Organization (Cluster 9)
ENSG00000075292	Cluster_9	ZNF638	Cilium Organization (Cluster 9)
ENSG00000075303	Cluster_8	SLC25A40	Canonical IL-13 Response (Cluster 8)
ENSG00000075336	Cluster_13	TIMM21	Positive Regulation of Dendritic Spine Development (Cluster 13)
ENSG00000075340	Cluster_10	ADD2	Aerobic Respiration (Cluster 10)
ENSG00000075391	Cluster_11	RASAL2	Canonical NF-kappaB Signal Transduction (Cluster 11)
ENSG00000075399	Cluster_9	VPS9D1	Cilium Organization (Cluster 9)
ENSG00000075407	Cluster_26	ZNF37A	DNA Replication (Cluster 26)
ENSG00000075413	Cluster_14	MARK3	Secondary Pro-Inflammatory Responses (Cluster 14)
ENSG00000075415	Cluster_8	SLC25A3	Canonical IL-13 Response (Cluster 8)
ENSG00000075420	Cluster_11	FNDC3B	Canonical NF-kappaB Signal Transduction (Cluster 11)
ENSG00000075426	Cluster_8	FOSL2	Canonical IL-13 Response (Cluster 8)
ENSG00000075461	Cluster_17	CACNG4	Cytoplasmic Translation (Cluster 17)
ENSG00000075539	Cluster_11	FRYL	Canonical NF-kappaB Signal Transduction (Cluster 11)
ENSG00000075568	Cluster_1	TMEM131	Microtubule Based Movement (Cluster 1)
ENSG00000075618	Cluster_4	FSCN1	Chromosome Segregation (Cluster 4)
ENSG00000075624	Cluster_5	ACTB	Epithelial Mesenchymal Transition (Cluster 5)
ENSG00000075643	Cluster_21	MOCOS	IFN Response & Regulation (Cluster 21)
ENSG00000075651	Cluster_8	PLD1	Canonical IL-13 Response (Cluster 8)
ENSG00000075673	Cluster_8	ATP12A	Canonical IL-13 Response (Cluster 8)
ENSG00000075702	Cluster_9	WDR62	Cilium Organization (Cluster 9)
ENSG00000075711	Cluster_8	DLG1	Canonical IL-13 Response (Cluster 8)
ENSG00000075785	Cluster_8	RAB7A	Canonical IL-13 Response (Cluster 8)
ENSG00000075790	Cluster_8	BCAP29	Canonical IL-13 Response (Cluster 8)
ENSG00000075826	Cluster_24	SEC31B	Regulation of Glycolytic Process (Cluster 24)
ENSG00000075856	Cluster_3	SART3	Antigen Processing and Presentation (Cluster 3)
ENSG00000075884	Cluster_26	ARHGAP15	DNA Replication (Cluster 26)
ENSG00000075886	Cluster_23	TUBA3D	Amelogenesis (Cluster 23)
ENSG00000075914	Cluster_12	EXOSC7	Regulation of DNA Replication (Cluster 12)
ENSG00000075945	Cluster_1	KIFAP3	Microtubule Based Movement (Cluster 1)
ENSG00000075975	Cluster_8	MKRN2	Canonical IL-13 Response (Cluster 8)
ENSG00000076003	Cluster_11	MCM6	Canonical NF-kappaB Signal Transduction (Cluster 11)
ENSG00000076043	Cluster_8	REXO2	Canonical IL-13 Response (Cluster 8)
ENSG00000076053	Cluster_11	RBM7	Canonical NF-kappaB Signal Transduction (Cluster 11)
ENSG00000076067	Cluster_11	RBMS2	Canonical NF-kappaB Signal Transduction (Cluster 11)
ENSG00000076108	Cluster_11	BAZ2A	Canonical NF-kappaB Signal Transduction (Cluster 11)
ENSG00000076201	Cluster_8	PTPN23	Canonical IL-13 Response (Cluster 8)
ENSG00000076242	Cluster_9	MLH1	Cilium Organization (Cluster 9)
ENSG00000076248	Cluster_4	UNG	Chromosome Segregation (Cluster 4)
ENSG00000076258	Cluster_1	FMO4	Microtubule Based Movement (Cluster 1)
ENSG00000076321	Cluster_6	KLHL20	Anti-Viral Effectors (Cluster 6)
ENSG00000076351	Cluster_12	SLC46A1	Regulation of DNA Replication (Cluster 12)
ENSG00000076356	Cluster_3	PLXNA2	Antigen Processing and Presentation (Cluster 3)
ENSG00000076382	Cluster_9	SPAG5	Cilium Organization (Cluster 9)
ENSG00000076513	Cluster_8	ANKRD13A	Canonical IL-13 Response (Cluster 8)
ENSG00000076554	Cluster_8	TPD52	Canonical IL-13 Response (Cluster 8)
ENSG00000076555	Cluster_9	ACACB	Cilium Organization (Cluster 9)
ENSG00000076604	Cluster_14	TRAF4	Secondary Pro-Inflammatory Responses (Cluster 14)
ENSG00000076641	Cluster_9	PAG1	Cilium Organization (Cluster 9)
ENSG00000076650	Cluster_4	GPATCH1	Chromosome Segregation (Cluster 4)
ENSG00000076685	Cluster_11	NT5C2	Canonical NF-kappaB Signal Transduction (Cluster 11)
ENSG00000076706	Cluster_19	MCAM	Autophagy of Mitochondrion (Cluster 19)
ENSG00000076716	Cluster_8	GPC4	Canonical IL-13 Response (Cluster 8)
ENSG00000076770	Cluster_3	MBNL3	Antigen Processing and Presentation (Cluster 3)
ENSG00000076826	Cluster_8	CAMSAP3	Canonical IL-13 Response (Cluster 8)
ENSG00000076864	Cluster_8	RAP1GAP	Canonical IL-13 Response (Cluster 8)
ENSG00000076924	Cluster_20	XAB2	Mitotic Nuclear Division (Cluster 20)
ENSG00000076928	Cluster_10	ARHGEF1	Aerobic Respiration (Cluster 10)
ENSG00000076944	Cluster_8	STXBP2	Canonical IL-13 Response (Cluster 8)
ENSG00000076984	Cluster_22	MAP2K7	Calcium Mediated Signaling (Cluster 22)
ENSG00000077044	Cluster_8	DGKD	Canonical IL-13 Response (Cluster 8)
ENSG00000077063	Cluster_8	CTTNBP2	Canonical IL-13 Response (Cluster 8)
ENSG00000077092	Cluster_8	RARB	Canonical IL-13 Response (Cluster 8)
ENSG00000077097	Cluster_17	TOP2B	Cytoplasmic Translation (Cluster 17)
ENSG00000077147	Cluster_8	TM9SF3	Canonical IL-13 Response (Cluster 8)
ENSG00000077150	Cluster_11	NFKB2	Canonical NF-kappaB Signal Transduction (Cluster 11)
ENSG00000077152	Cluster_9	UBE2T	Cilium Organization (Cluster 9)
ENSG00000077157	Cluster_8	PPP1R12B	Canonical IL-13 Response (Cluster 8)
ENSG00000077232	Cluster_8	DNAJC10	Canonical IL-13 Response (Cluster 8)
ENSG00000077235	Cluster_1	GTF3C1	Microtubule Based Movement (Cluster 1)
ENSG00000077238	Cluster_8	IL4R	Canonical IL-13 Response (Cluster 8)
ENSG00000077254	Cluster_26	USP33	DNA Replication (Cluster 26)
ENSG00000077264	Cluster_10	PAK3	Aerobic Respiration (Cluster 10)
ENSG00000077274	Cluster_23	CAPN6	Amelogenesis (Cluster 23)
ENSG00000077279	Cluster_25	DCX	TGF Beta Signaling (Cluster 25)
ENSG00000077312	Cluster_13	SNRPA	Positive Regulation of Dendritic Spine Development (Cluster 13)
ENSG00000077327	Cluster_1	SPAG6	Microtubule Based Movement (Cluster 1)
ENSG00000077348	Cluster_9	EXOSC5	Cilium Organization (Cluster 9)
ENSG00000077380	Cluster_8	DYNC1I2	Canonical IL-13 Response (Cluster 8)
ENSG00000077420	Cluster_23	APBB1IP	Amelogenesis (Cluster 23)
ENSG00000077454	Cluster_11	LRCH4	Canonical NF-kappaB Signal Transduction (Cluster 11)
ENSG00000077458	Cluster_14	FAM76B	Secondary Pro-Inflammatory Responses (Cluster 14)
ENSG00000077463	Cluster_25	SIRT6	TGF Beta Signaling (Cluster 25)
ENSG00000077514	Cluster_3	POLD3	Antigen Processing and Presentation (Cluster 3)
ENSG00000077522	Cluster_5	ACTN2	Epithelial Mesenchymal Transition (Cluster 5)
ENSG00000077549	Cluster_8	CAPZB	Canonical IL-13 Response (Cluster 8)
ENSG00000077585	Cluster_17	GPR137B	Cytoplasmic Translation (Cluster 17)
ENSG00000077616	Cluster_22	NAALAD2	Calcium Mediated Signaling (Cluster 22)
ENSG00000077684	Cluster_1	JADE1	Microtubule Based Movement (Cluster 1)
ENSG00000077713	Cluster_10	SLC25A43	Aerobic Respiration (Cluster 10)
ENSG00000077721	Cluster_9	UBE2A	Cilium Organization (Cluster 9)
ENSG00000077782	Cluster_9	FGFR1	Cilium Organization (Cluster 9)
ENSG00000077800	Cluster_1	FKBP6	Microtubule Based Movement (Cluster 1)
ENSG00000077935	Cluster_4	SMC1B	Chromosome Segregation (Cluster 4)
ENSG00000077942	Cluster_20	FBLN1	Mitotic Nuclear Division (Cluster 20)
ENSG00000077943	Cluster_22	ITGA8	Calcium Mediated Signaling (Cluster 22)
ENSG00000078018	Cluster_8	MAP2	Canonical IL-13 Response (Cluster 8)
ENSG00000078043	Cluster_1	PIAS2	Microtubule Based Movement (Cluster 1)
ENSG00000078053	Cluster_9	AMPH	Cilium Organization (Cluster 9)
ENSG00000078061	Cluster_8	ARAF	Canonical IL-13 Response (Cluster 8)
ENSG00000078070	Cluster_17	MCCC1	Cytoplasmic Translation (Cluster 17)
ENSG00000078081	Cluster_21	LAMP3	IFN Response & Regulation (Cluster 21)
ENSG00000078098	Cluster_8	FAP	Canonical IL-13 Response (Cluster 8)
ENSG00000078114	Cluster_18	NEBL	ATP Biosynthetic Process (Cluster 18)
ENSG00000078124	Cluster_8	ACER3	Canonical IL-13 Response (Cluster 8)
ENSG00000078140	Cluster_11	UBE2K	Canonical NF-kappaB Signal Transduction (Cluster 11)
ENSG00000078142	Cluster_7	PIK3C3	Antigen Processing and Presentation via MHC Class IB (Cluster 7)
ENSG00000078177	Cluster_17	N4BP2	Cytoplasmic Translation (Cluster 17)
ENSG00000078237	Cluster_8	TIGAR	Canonical IL-13 Response (Cluster 8)
ENSG00000078246	Cluster_9	TULP3	Cilium Organization (Cluster 9)
ENSG00000078269	Cluster_13	SYNJ2	Positive Regulation of Dendritic Spine Development (Cluster 13)
ENSG00000078295	Cluster_22	ADCY2	Calcium Mediated Signaling (Cluster 22)
ENSG00000078304	Cluster_24	PPP2R5C	Regulation of Glycolytic Process (Cluster 24)
ENSG00000078328	Cluster_18	RBFOX1	ATP Biosynthetic Process (Cluster 18)
ENSG00000078369	Cluster_8	GNB1	Canonical IL-13 Response (Cluster 8)
ENSG00000078401	Cluster_11	EDN1	Canonical NF-kappaB Signal Transduction (Cluster 11)
ENSG00000078403	Cluster_3	MLLT10	Antigen Processing and Presentation (Cluster 3)
ENSG00000078487	Cluster_9	ZCWPW1	Cilium Organization (Cluster 9)
ENSG00000078549	Cluster_11	ADCYAP1R1	Canonical NF-kappaB Signal Transduction (Cluster 11)
ENSG00000078618	Cluster_8	NRDC	Canonical IL-13 Response (Cluster 8)
ENSG00000078668	Cluster_9	VDAC3	Cilium Organization (Cluster 9)
ENSG00000078674	Cluster_1	PCM1	Microtubule Based Movement (Cluster 1)
ENSG00000078687	Cluster_18	TNRC6C	ATP Biosynthetic Process (Cluster 18)
ENSG00000078699	Cluster_6	CBFA2T2	Anti-Viral Effectors (Cluster 6)
ENSG00000078725	Cluster_8	BRINP1	Canonical IL-13 Response (Cluster 8)
ENSG00000078747	Cluster_2	ITCH	Amino Acid Metabolic Process (Cluster 2)
ENSG00000078795	Cluster_9	PKD2L2	Cilium Organization (Cluster 9)
ENSG00000078804	Cluster_8	TP53INP2	Canonical IL-13 Response (Cluster 8)
ENSG00000078808	Cluster_8	SDF4	Canonical IL-13 Response (Cluster 8)
ENSG00000078814	Cluster_1	MYH7B	Microtubule Based Movement (Cluster 1)
ENSG00000078898	Cluster_9	BPIFB2	Cilium Organization (Cluster 9)
ENSG00000078900	Cluster_1	TP73	Microtubule Based Movement (Cluster 1)
ENSG00000078902	Cluster_8	TOLLIP	Canonical IL-13 Response (Cluster 8)
ENSG00000078967	Cluster_17	UBE2D4	Cytoplasmic Translation (Cluster 17)
ENSG00000079101	Cluster_12	CLUL1	Regulation of DNA Replication (Cluster 12)
ENSG00000079102	Cluster_5	RUNX1T1	Epithelial Mesenchymal Transition (Cluster 5)
ENSG00000079112	Cluster_23	CDH17	Amelogenesis (Cluster 23)
ENSG00000079134	Cluster_3	THOC1	Antigen Processing and Presentation (Cluster 3)
ENSG00000079150	Cluster_9	FKBP7	Cilium Organization (Cluster 9)
ENSG00000079156	Cluster_1	OSBPL6	Microtubule Based Movement (Cluster 1)
ENSG00000079215	Cluster_3	SLC1A3	Antigen Processing and Presentation (Cluster 3)
ENSG00000079246	Cluster_17	XRCC5	Cytoplasmic Translation (Cluster 17)
ENSG00000079257	Cluster_9	LXN	Cilium Organization (Cluster 9)
ENSG00000079263	Cluster_6	SP140	Anti-Viral Effectors (Cluster 6)
ENSG00000079277	Cluster_11	MKNK1	Canonical NF-kappaB Signal Transduction (Cluster 11)
ENSG00000079308	Cluster_20	TNS1	Mitotic Nuclear Division (Cluster 20)
ENSG00000079313	Cluster_11	REXO1	Canonical NF-kappaB Signal Transduction (Cluster 11)
ENSG00000079332	Cluster_8	SAR1A	Canonical IL-13 Response (Cluster 8)
ENSG00000079335	Cluster_9	CDC14A	Cilium Organization (Cluster 9)
ENSG00000079337	Cluster_11	RAPGEF3	Canonical NF-kappaB Signal Transduction (Cluster 11)
ENSG00000079385	Cluster_14	CEACAM1	Secondary Pro-Inflammatory Responses (Cluster 14)
ENSG00000079387	Cluster_4	SENP1	Chromosome Segregation (Cluster 4)
ENSG00000079393	Cluster_24	DUSP13B	Regulation of Glycolytic Process (Cluster 24)
ENSG00000079432	Cluster_23	CIC	Amelogenesis (Cluster 23)
ENSG00000079435	Cluster_9	LIPE	Cilium Organization (Cluster 9)
ENSG00000079459	Cluster_6	FDFT1	Anti-Viral Effectors (Cluster 6)
ENSG00000079462	Cluster_1	PAFAH1B3	Microtubule Based Movement (Cluster 1)
ENSG00000079482	Cluster_18	OPHN1	ATP Biosynthetic Process (Cluster 18)
ENSG00000079616	Cluster_9	KIF22	Cilium Organization (Cluster 9)
ENSG00000079689	Cluster_23	SCGN	Amelogenesis (Cluster 23)
ENSG00000079691	Cluster_3	CARMIL1	Antigen Processing and Presentation (Cluster 3)
ENSG00000079739	Cluster_10	PGM1	Aerobic Respiration (Cluster 10)
ENSG00000079785	Cluster_6	DDX1	Anti-Viral Effectors (Cluster 6)
ENSG00000079805	Cluster_8	DNM2	Canonical IL-13 Response (Cluster 8)
ENSG00000079819	Cluster_9	EPB41L2	Cilium Organization (Cluster 9)
ENSG00000079841	Cluster_9	RIMS1	Cilium Organization (Cluster 9)
ENSG00000079931	Cluster_3	MOXD1	Antigen Processing and Presentation (Cluster 3)
ENSG00000079950	Cluster_8	STX7	Canonical IL-13 Response (Cluster 8)
ENSG00000079974	Cluster_1	RABL2B	Microtubule Based Movement (Cluster 1)
ENSG00000079999	Cluster_11	KEAP1	Canonical NF-kappaB Signal Transduction (Cluster 11)
ENSG00000080007	Cluster_1	DDX43	Microtubule Based Movement (Cluster 1)
ENSG00000080031	Cluster_11	PTPRH	Canonical NF-kappaB Signal Transduction (Cluster 11)
ENSG00000080166	Cluster_9	DCT	Cilium Organization (Cluster 9)
ENSG00000080189	Cluster_8	SLC35C2	Canonical IL-13 Response (Cluster 8)
ENSG00000080200	Cluster_24	CRYBG3	Regulation of Glycolytic Process (Cluster 24)
ENSG00000080224	Cluster_5	EPHA6	Epithelial Mesenchymal Transition (Cluster 5)
ENSG00000080293	Cluster_10	SCTR	Aerobic Respiration (Cluster 10)
ENSG00000080298	Cluster_1	RFX3	Microtubule Based Movement (Cluster 1)
ENSG00000080345	Cluster_6	RIF1	Anti-Viral Effectors (Cluster 6)
ENSG00000080371	Cluster_11	RAB21	Canonical NF-kappaB Signal Transduction (Cluster 11)
ENSG00000080493	Cluster_24	SLC4A4	Regulation of Glycolytic Process (Cluster 24)
ENSG00000080503	Cluster_1	SMARCA2	Microtubule Based Movement (Cluster 1)
ENSG00000080546	Cluster_9	SESN1	Cilium Organization (Cluster 9)
ENSG00000080561	Cluster_21	MID2	IFN Response & Regulation (Cluster 21)
ENSG00000080572	Cluster_1	DNAAF6	Microtubule Based Movement (Cluster 1)
ENSG00000080573	Cluster_13	COL5A3	Positive Regulation of Dendritic Spine Development (Cluster 13)
ENSG00000080603	Cluster_6	SRCAP	Anti-Viral Effectors (Cluster 6)
ENSG00000080608	Cluster_20	PUM3	Mitotic Nuclear Division (Cluster 20)
ENSG00000080644	Cluster_3	CHRNA3	Antigen Processing and Presentation (Cluster 3)
ENSG00000080802	Cluster_21	CNOT4	IFN Response & Regulation (Cluster 21)
ENSG00000080815	Cluster_11	PSEN1	Canonical NF-kappaB Signal Transduction (Cluster 11)
ENSG00000080819	Cluster_10	CPOX	Aerobic Respiration (Cluster 10)
ENSG00000080822	Cluster_11	CLDND1	Canonical NF-kappaB Signal Transduction (Cluster 11)
ENSG00000080823	Cluster_9	MOK	Cilium Organization (Cluster 9)
ENSG00000080824	Cluster_17	HSP90AA1	Cytoplasmic Translation (Cluster 17)
ENSG00000080839	Cluster_26	RBL1	DNA Replication (Cluster 26)
ENSG00000080845	Cluster_15	DLGAP4	RNA 5'-end Processing (Cluster 15)
ENSG00000080854	Cluster_22	IGSF9B	Calcium Mediated Signaling (Cluster 22)
ENSG00000080986	Cluster_20	NDC80	Mitotic Nuclear Division (Cluster 20)
ENSG00000081014	Cluster_14	AP4E1	Secondary Pro-Inflammatory Responses (Cluster 14)
ENSG00000081019	Cluster_3	RSBN1	Antigen Processing and Presentation (Cluster 3)
ENSG00000081026	Cluster_8	MAGI3	Canonical IL-13 Response (Cluster 8)
ENSG00000081041	Cluster_6	CXCL2	Anti-Viral Effectors (Cluster 6)
ENSG00000081052	Cluster_23	COL4A4	Amelogenesis (Cluster 23)
ENSG00000081059	Cluster_9	TCF7	Cilium Organization (Cluster 9)
ENSG00000081087	Cluster_8	OSTM1	Canonical IL-13 Response (Cluster 8)
ENSG00000081138	Cluster_1	CDH7	Microtubule Based Movement (Cluster 1)
ENSG00000081148	Cluster_9	IMPG2	Cilium Organization (Cluster 9)
ENSG00000081154	Cluster_4	PCNP	Chromosome Segregation (Cluster 4)
ENSG00000081177	Cluster_11	EXD2	Canonical NF-kappaB Signal Transduction (Cluster 11)
ENSG00000081181	Cluster_8	ARG2	Canonical IL-13 Response (Cluster 8)
ENSG00000081189	Cluster_4	MEF2C	Chromosome Segregation (Cluster 4)
ENSG00000081237	Cluster_22	PTPRC	Calcium Mediated Signaling (Cluster 22)
ENSG00000081248	Cluster_23	CACNA1S	Amelogenesis (Cluster 23)
ENSG00000081277	Cluster_19	PKP1	Autophagy of Mitochondrion (Cluster 19)
ENSG00000081307	Cluster_10	UBA5	Aerobic Respiration (Cluster 10)
ENSG00000081320	Cluster_8	STK17B	Canonical IL-13 Response (Cluster 8)
ENSG00000081377	Cluster_17	CDC14B	Cytoplasmic Translation (Cluster 17)
ENSG00000081386	Cluster_3	ZNF510	Antigen Processing and Presentation (Cluster 3)
ENSG00000081479	Cluster_16	LRP2	Muscle Cell Development (Cluster 16)
ENSG00000081665	Cluster_20	ZNF506	Mitotic Nuclear Division (Cluster 20)
ENSG00000081692	Cluster_9	JMJD4	Cilium Organization (Cluster 9)
ENSG00000081721	Cluster_3	DUSP12	Antigen Processing and Presentation (Cluster 3)
ENSG00000081760	Cluster_8	AACS	Canonical IL-13 Response (Cluster 8)
ENSG00000081791	Cluster_18	DELE1	ATP Biosynthetic Process (Cluster 18)
ENSG00000081803	Cluster_10	CADPS2	Aerobic Respiration (Cluster 10)
ENSG00000081818	Cluster_9	PCDHB4	Cilium Organization (Cluster 9)
ENSG00000081842	Cluster_16	PCDHA6	Muscle Cell Development (Cluster 16)
ENSG00000081853	Cluster_5	PCDHGA2	Epithelial Mesenchymal Transition (Cluster 5)
ENSG00000081870	Cluster_8	IFT25	Canonical IL-13 Response (Cluster 8)
ENSG00000081913	Cluster_9	PHLPP1	Cilium Organization (Cluster 9)
ENSG00000081923	Cluster_8	ATP8B1	Canonical IL-13 Response (Cluster 8)
ENSG00000081985	Cluster_8	IL12RB2	Canonical IL-13 Response (Cluster 8)
ENSG00000082014	Cluster_9	SMARCD3	Cilium Organization (Cluster 9)
ENSG00000082068	Cluster_9	WDR70	Cilium Organization (Cluster 9)
ENSG00000082074	Cluster_6	FYB1	Anti-Viral Effectors (Cluster 6)
ENSG00000082126	Cluster_3	MPP4	Antigen Processing and Presentation (Cluster 3)
ENSG00000082146	Cluster_8	STRADB	Canonical IL-13 Response (Cluster 8)
ENSG00000082153	Cluster_10	BZW1	Aerobic Respiration (Cluster 10)
ENSG00000082175	Cluster_5	PGR	Epithelial Mesenchymal Transition (Cluster 5)
ENSG00000082196	Cluster_9	C1QTNF3	Cilium Organization (Cluster 9)
ENSG00000082212	Cluster_3	ME2	Antigen Processing and Presentation (Cluster 3)
ENSG00000082213	Cluster_14	C5orf22	Secondary Pro-Inflammatory Responses (Cluster 14)
ENSG00000082258	Cluster_14	CCNT2	Secondary Pro-Inflammatory Responses (Cluster 14)
ENSG00000082269	Cluster_11	FAM135A	Canonical NF-kappaB Signal Transduction (Cluster 11)
ENSG00000082293	Cluster_8	COL19A1	Canonical IL-13 Response (Cluster 8)
ENSG00000082397	Cluster_9	EPB41L3	Cilium Organization (Cluster 9)
ENSG00000082438	Cluster_11	COBLL1	Canonical NF-kappaB Signal Transduction (Cluster 11)
ENSG00000082458	Cluster_8	DLG3	Canonical IL-13 Response (Cluster 8)
ENSG00000082482	Cluster_15	KCNK2	RNA 5'-end Processing (Cluster 15)
ENSG00000082497	Cluster_8	SERTAD4	Canonical IL-13 Response (Cluster 8)
ENSG00000082512	Cluster_10	TRAF5	Aerobic Respiration (Cluster 10)
ENSG00000082515	Cluster_20	MRPL22	Mitotic Nuclear Division (Cluster 20)
ENSG00000082516	Cluster_6	GEMIN5	Anti-Viral Effectors (Cluster 6)
ENSG00000082556	Cluster_8	OPRK1	Canonical IL-13 Response (Cluster 8)
ENSG00000082641	Cluster_8	NFE2L1	Canonical IL-13 Response (Cluster 8)
ENSG00000082684	Cluster_1	SEMA5B	Microtubule Based Movement (Cluster 1)
ENSG00000082701	Cluster_19	GSK3B	Autophagy of Mitochondrion (Cluster 19)
ENSG00000082781	Cluster_10	ITGB5	Aerobic Respiration (Cluster 10)
ENSG00000082805	Cluster_9	ERC1	Cilium Organization (Cluster 9)
ENSG00000082898	Cluster_6	XPO1	Anti-Viral Effectors (Cluster 6)
ENSG00000082996	Cluster_8	RNF13	Canonical IL-13 Response (Cluster 8)
ENSG00000083067	Cluster_9	TRPM3	Cilium Organization (Cluster 9)
ENSG00000083093	Cluster_11	PALB2	Canonical NF-kappaB Signal Transduction (Cluster 11)
ENSG00000083097	Cluster_9	DOP1A	Cilium Organization (Cluster 9)
ENSG00000083099	Cluster_10	LYRM2	Aerobic Respiration (Cluster 10)
ENSG00000083123	Cluster_12	BCKDHB	Regulation of DNA Replication (Cluster 12)
ENSG00000083168	Cluster_6	KAT6A	Anti-Viral Effectors (Cluster 6)
ENSG00000083223	Cluster_8	TUT7	Canonical IL-13 Response (Cluster 8)
ENSG00000083290	Cluster_1	ULK2	Microtubule Based Movement (Cluster 1)
ENSG00000083307	Cluster_3	GRHL2	Antigen Processing and Presentation (Cluster 3)
ENSG00000083312	Cluster_11	TNPO1	Canonical NF-kappaB Signal Transduction (Cluster 11)
ENSG00000083444	Cluster_8	PLOD1	Canonical IL-13 Response (Cluster 8)
ENSG00000083454	Cluster_26	P2RX5	DNA Replication (Cluster 26)
ENSG00000083457	Cluster_17	ITGAE	Cytoplasmic Translation (Cluster 17)
ENSG00000083520	Cluster_2	DIS3	Amino Acid Metabolic Process (Cluster 2)
ENSG00000083535	Cluster_9	PIBF1	Cilium Organization (Cluster 9)
ENSG00000083544	Cluster_3	TDRD3	Antigen Processing and Presentation (Cluster 3)
ENSG00000083635	Cluster_12	NUFIP1	Regulation of DNA Replication (Cluster 12)
ENSG00000083642	Cluster_9	PDS5B	Cilium Organization (Cluster 9)
ENSG00000083720	Cluster_9	OXCT1	Cilium Organization (Cluster 9)
ENSG00000083750	Cluster_24	RRAGB	Regulation of Glycolytic Process (Cluster 24)
ENSG00000083799	Cluster_5	CYLD	Epithelial Mesenchymal Transition (Cluster 5)
ENSG00000083807	Cluster_9	SLC27A5	Cilium Organization (Cluster 9)
ENSG00000083812	Cluster_12	ZNF324	Regulation of DNA Replication (Cluster 12)
ENSG00000083814	Cluster_9	ZNF671	Cilium Organization (Cluster 9)
ENSG00000083817	Cluster_4	ZNF416	Chromosome Segregation (Cluster 4)
ENSG00000083828	Cluster_9	ZNF586	Cilium Organization (Cluster 9)
ENSG00000083838	Cluster_9	ZNF446	Cilium Organization (Cluster 9)
ENSG00000083844	Cluster_9	ZNF264	Cilium Organization (Cluster 9)
ENSG00000083845	Cluster_17	RPS5	Cytoplasmic Translation (Cluster 17)
ENSG00000083857	Cluster_1	FAT1	Microtubule Based Movement (Cluster 1)
ENSG00000083896	Cluster_6	YTHDC1	Anti-Viral Effectors (Cluster 6)
ENSG00000083937	Cluster_8	CHMP2B	Canonical IL-13 Response (Cluster 8)
ENSG00000084070	Cluster_1	SMAP2	Microtubule Based Movement (Cluster 1)
ENSG00000084072	Cluster_9	PPIE	Cilium Organization (Cluster 9)
ENSG00000084073	Cluster_9	ZMPSTE24	Cilium Organization (Cluster 9)
ENSG00000084090	Cluster_2	STARD7	Amino Acid Metabolic Process (Cluster 2)
ENSG00000084092	Cluster_9	NOA1	Cilium Organization (Cluster 9)
ENSG00000084093	Cluster_9	REST	Cilium Organization (Cluster 9)
ENSG00000084110	Cluster_6	HAL	Anti-Viral Effectors (Cluster 6)
ENSG00000084112	Cluster_8	SSH1	Canonical IL-13 Response (Cluster 8)
ENSG00000084207	Cluster_10	GSTP1	Aerobic Respiration (Cluster 10)
ENSG00000084234	Cluster_10	APLP2	Aerobic Respiration (Cluster 10)
ENSG00000084444	Cluster_3	FAM234B	Antigen Processing and Presentation (Cluster 3)
ENSG00000084453	Cluster_15	SLCO1A2	RNA 5'-end Processing (Cluster 15)
ENSG00000084463	Cluster_9	WBP11	Cilium Organization (Cluster 9)
ENSG00000084623	Cluster_18	EIF3I	ATP Biosynthetic Process (Cluster 18)
ENSG00000084628	Cluster_26	NKAIN1	DNA Replication (Cluster 26)
ENSG00000084636	Cluster_3	COL16A1	Antigen Processing and Presentation (Cluster 3)
ENSG00000084652	Cluster_3	TXLNA	Antigen Processing and Presentation (Cluster 3)
ENSG00000084674	Cluster_12	APOB	Regulation of DNA Replication (Cluster 12)
ENSG00000084676	Cluster_2	NCOA1	Amino Acid Metabolic Process (Cluster 2)
ENSG00000084693	Cluster_1	AGBL5	Microtubule Based Movement (Cluster 1)
ENSG00000084710	Cluster_1	EFR3B	Microtubule Based Movement (Cluster 1)
ENSG00000084731	Cluster_17	KIF3C	Cytoplasmic Translation (Cluster 17)
ENSG00000084733	Cluster_11	RAB10	Canonical NF-kappaB Signal Transduction (Cluster 11)
ENSG00000084734	Cluster_5	GCKR	Epithelial Mesenchymal Transition (Cluster 5)
ENSG00000084754	Cluster_8	HADHA	Canonical IL-13 Response (Cluster 8)
ENSG00000084764	Cluster_1	MAPRE3	Microtubule Based Movement (Cluster 1)
ENSG00000084774	Cluster_19	CAD	Autophagy of Mitochondrion (Cluster 19)
ENSG00000085063	Cluster_19	CD59	Autophagy of Mitochondrion (Cluster 19)
ENSG00000085117	Cluster_20	CD82	Mitotic Nuclear Division (Cluster 20)
ENSG00000085185	Cluster_16	BCORL1	Muscle Cell Development (Cluster 16)
ENSG00000085224	Cluster_12	ATRX	Regulation of DNA Replication (Cluster 12)
ENSG00000085231	Cluster_2	AK6	Amino Acid Metabolic Process (Cluster 2)
ENSG00000085274	Cluster_14	MYNN	Secondary Pro-Inflammatory Responses (Cluster 14)
ENSG00000085276	Cluster_25	MECOM	TGF Beta Signaling (Cluster 25)
ENSG00000085365	Cluster_25	SCAMP1	TGF Beta Signaling (Cluster 25)
ENSG00000085377	Cluster_8	PREP	Canonical IL-13 Response (Cluster 8)
ENSG00000085382	Cluster_11	HACE1	Canonical NF-kappaB Signal Transduction (Cluster 11)
ENSG00000085415	Cluster_15	SEH1L	RNA 5'-end Processing (Cluster 15)
ENSG00000085433	Cluster_1	WDR47	Microtubule Based Movement (Cluster 1)
ENSG00000085449	Cluster_21	WDFY1	IFN Response & Regulation (Cluster 21)
ENSG00000085465	Cluster_19	OVGP1	Autophagy of Mitochondrion (Cluster 19)
ENSG00000085491	Cluster_2	SLC25A24	Amino Acid Metabolic Process (Cluster 2)
ENSG00000085511	Cluster_8	MAP3K4	Canonical IL-13 Response (Cluster 8)
ENSG00000085514	Cluster_9	PILRA	Cilium Organization (Cluster 9)
ENSG00000085552	Cluster_8	IGSF9	Canonical IL-13 Response (Cluster 8)
ENSG00000085563	Cluster_15	ABCB1	RNA 5'-end Processing (Cluster 15)
ENSG00000085644	Cluster_11	ZNF213	Canonical NF-kappaB Signal Transduction (Cluster 11)
ENSG00000085662	Cluster_19	AKR1B1	Autophagy of Mitochondrion (Cluster 19)
ENSG00000085719	Cluster_8	CPNE3	Canonical IL-13 Response (Cluster 8)
ENSG00000085721	Cluster_14	RRN3	Secondary Pro-Inflammatory Responses (Cluster 14)
ENSG00000085733	Cluster_8	CTTN	Canonical IL-13 Response (Cluster 8)
ENSG00000085741	Cluster_9	WNT11	Cilium Organization (Cluster 9)
ENSG00000085760	Cluster_9	MTIF2	Cilium Organization (Cluster 9)
ENSG00000085788	Cluster_19	DDHD2	Autophagy of Mitochondrion (Cluster 19)
ENSG00000085831	Cluster_8	TTC39A	Canonical IL-13 Response (Cluster 8)
ENSG00000085832	Cluster_8	EPS15	Canonical IL-13 Response (Cluster 8)
ENSG00000085840	Cluster_4	ORC1	Chromosome Segregation (Cluster 4)
ENSG00000085871	Cluster_8	MGST2	Canonical IL-13 Response (Cluster 8)
ENSG00000085872	Cluster_9	CHERP	Cilium Organization (Cluster 9)
ENSG00000085978	Cluster_8	ATG16L1	Canonical IL-13 Response (Cluster 8)
ENSG00000085982	Cluster_1	USP40	Microtubule Based Movement (Cluster 1)
ENSG00000085998	Cluster_17	POMGNT1	Cytoplasmic Translation (Cluster 17)
ENSG00000085999	Cluster_4	RAD54L	Chromosome Segregation (Cluster 4)
ENSG00000086015	Cluster_10	MAST2	Aerobic Respiration (Cluster 10)
ENSG00000086061	Cluster_4	DNAJA1	Chromosome Segregation (Cluster 4)
ENSG00000086062	Cluster_6	B4GALT1	Anti-Viral Effectors (Cluster 6)
ENSG00000086065	Cluster_21	CHMP5	IFN Response & Regulation (Cluster 21)
ENSG00000086102	Cluster_9	NFX1	Cilium Organization (Cluster 9)
ENSG00000086159	Cluster_9	AQP6	Cilium Organization (Cluster 9)
ENSG00000086189	Cluster_9	DIMT1	Cilium Organization (Cluster 9)
ENSG00000086200	Cluster_9	IPO11	Cilium Organization (Cluster 9)
ENSG00000086205	Cluster_8	FOLH1	Canonical IL-13 Response (Cluster 8)
ENSG00000086232	Cluster_19	EIF2AK1	Autophagy of Mitochondrion (Cluster 19)
ENSG00000086289	Cluster_17	EPDR1	Cytoplasmic Translation (Cluster 17)
ENSG00000086300	Cluster_12	SNX10	Regulation of DNA Replication (Cluster 12)
ENSG00000086475	Cluster_17	SEPHS1	Cytoplasmic Translation (Cluster 17)
ENSG00000086504	Cluster_7	MRPL28	Antigen Processing and Presentation via MHC Class IB (Cluster 7)
ENSG00000086506	Cluster_9	HBQ1	Cilium Organization (Cluster 9)
ENSG00000086544	Cluster_11	ITPKC	Canonical NF-kappaB Signal Transduction (Cluster 11)
ENSG00000086548	Cluster_14	CEACAM6	Secondary Pro-Inflammatory Responses (Cluster 14)
ENSG00000086570	Cluster_3	FAT2	Antigen Processing and Presentation (Cluster 3)
ENSG00000086589	Cluster_21	RBM22	IFN Response & Regulation (Cluster 21)
ENSG00000086598	Cluster_10	TMED2	Aerobic Respiration (Cluster 10)
ENSG00000086619	Cluster_24	ERO1B	Regulation of Glycolytic Process (Cluster 24)
ENSG00000086666	Cluster_6	ZFAND6	Anti-Viral Effectors (Cluster 6)
ENSG00000086696	Cluster_7	HSD17B2	Antigen Processing and Presentation via MHC Class IB (Cluster 7)
ENSG00000086712	Cluster_9	TXLNG	Cilium Organization (Cluster 9)
ENSG00000086717	Cluster_2	PPEF1	Amino Acid Metabolic Process (Cluster 2)
ENSG00000086730	Cluster_12	LAT2	Regulation of DNA Replication (Cluster 12)
ENSG00000086758	Cluster_19	HUWE1	Autophagy of Mitochondrion (Cluster 19)
ENSG00000086827	Cluster_7	ZW10	Antigen Processing and Presentation via MHC Class IB (Cluster 7)
ENSG00000086848	Cluster_24	ALG9	Regulation of Glycolytic Process (Cluster 24)
ENSG00000086991	Cluster_1	NOX4	Microtubule Based Movement (Cluster 1)
ENSG00000087008	Cluster_10	ACOX3	Aerobic Respiration (Cluster 10)
ENSG00000087053	Cluster_1	MTMR2	Microtubule Based Movement (Cluster 1)
ENSG00000087074	Cluster_9	PPP1R15A	Cilium Organization (Cluster 9)
ENSG00000087076	Cluster_8	HSD17B14	Canonical IL-13 Response (Cluster 8)
ENSG00000087077	Cluster_20	TRIP6	Mitotic Nuclear Division (Cluster 20)
ENSG00000087085	Cluster_21	ACHE	IFN Response & Regulation (Cluster 21)
ENSG00000087086	Cluster_8	FTL	Canonical IL-13 Response (Cluster 8)
ENSG00000087087	Cluster_5	SRRT	Epithelial Mesenchymal Transition (Cluster 5)
ENSG00000087088	Cluster_10	BAX	Aerobic Respiration (Cluster 10)
ENSG00000087095	Cluster_24	NLK	Regulation of Glycolytic Process (Cluster 24)
ENSG00000087111	Cluster_8	PIGS	Canonical IL-13 Response (Cluster 8)
ENSG00000087116	Cluster_11	ADAMTS2	Canonical NF-kappaB Signal Transduction (Cluster 11)
ENSG00000087128	Cluster_4	TMPRSS11E	Chromosome Segregation (Cluster 4)
ENSG00000087152	Cluster_21	ATXN7L3	IFN Response & Regulation (Cluster 21)
ENSG00000087157	Cluster_9	PGS1	Cilium Organization (Cluster 9)
ENSG00000087191	Cluster_9	PSMC5	Cilium Organization (Cluster 9)
ENSG00000087206	Cluster_9	UIMC1	Cilium Organization (Cluster 9)
ENSG00000087237	Cluster_23	CETP	Amelogenesis (Cluster 23)
ENSG00000087245	Cluster_5	MMP2	Epithelial Mesenchymal Transition (Cluster 5)
ENSG00000087250	Cluster_9	MT3	Cilium Organization (Cluster 9)
ENSG00000087253	Cluster_17	LPCAT2	Cytoplasmic Translation (Cluster 17)
ENSG00000087263	Cluster_21	OGFOD1	IFN Response & Regulation (Cluster 21)
ENSG00000087266	Cluster_14	SH3BP2	Secondary Pro-Inflammatory Responses (Cluster 14)
ENSG00000087269	Cluster_15	NOP14	RNA 5'-end Processing (Cluster 15)
ENSG00000087274	Cluster_9	ADD1	Cilium Organization (Cluster 9)
ENSG00000087299	Cluster_11	L2HGDH	Canonical NF-kappaB Signal Transduction (Cluster 11)
ENSG00000087301	Cluster_22	TXNDC16	Calcium Mediated Signaling (Cluster 22)
ENSG00000087302	Cluster_13	RTRAF	Positive Regulation of Dendritic Spine Development (Cluster 13)
ENSG00000087303	Cluster_8	NID2	Canonical IL-13 Response (Cluster 8)
ENSG00000087338	Cluster_9	GMCL1	Cilium Organization (Cluster 9)
ENSG00000087365	Cluster_1	SF3B2	Microtubule Based Movement (Cluster 1)
ENSG00000087448	Cluster_8	KLHL42	Canonical IL-13 Response (Cluster 8)
ENSG00000087460	Cluster_18	GNAS	ATP Biosynthetic Process (Cluster 18)
ENSG00000087470	Cluster_11	DNM1L	Canonical NF-kappaB Signal Transduction (Cluster 11)
ENSG00000087494	Cluster_8	PTHLH	Canonical IL-13 Response (Cluster 8)
ENSG00000087495	Cluster_4	PHACTR3	Chromosome Segregation (Cluster 4)
ENSG00000087502	Cluster_8	ERGIC2	Canonical IL-13 Response (Cluster 8)
ENSG00000087510	Cluster_8	TFAP2C	Canonical IL-13 Response (Cluster 8)
ENSG00000087586	Cluster_20	AURKA	Mitotic Nuclear Division (Cluster 20)
ENSG00000087589	Cluster_8	CASS4	Canonical IL-13 Response (Cluster 8)
ENSG00000087842	Cluster_8	PIR	Canonical IL-13 Response (Cluster 8)
ENSG00000087884	Cluster_17	AAMDC	Cytoplasmic Translation (Cluster 17)
ENSG00000087903	Cluster_1	RFX2	Microtubule Based Movement (Cluster 1)
ENSG00000087995	Cluster_11	METTL2A	Canonical NF-kappaB Signal Transduction (Cluster 11)
ENSG00000088002	Cluster_12	SULT2B1	Regulation of DNA Replication (Cluster 12)
ENSG00000088035	Cluster_6	ALG6	Anti-Viral Effectors (Cluster 6)
ENSG00000088038	Cluster_17	CNOT3	Cytoplasmic Translation (Cluster 17)
ENSG00000088053	Cluster_1	GP6	Microtubule Based Movement (Cluster 1)
ENSG00000088179	Cluster_12	PTPN4	Regulation of DNA Replication (Cluster 12)
ENSG00000088205	Cluster_12	DDX18	Regulation of DNA Replication (Cluster 12)
ENSG00000088247	Cluster_9	KHSRP	Cilium Organization (Cluster 9)
ENSG00000088256	Cluster_17	GNA11	Cytoplasmic Translation (Cluster 17)
ENSG00000088280	Cluster_8	ASAP3	Canonical IL-13 Response (Cluster 8)
ENSG00000088298	Cluster_8	EDEM2	Canonical IL-13 Response (Cluster 8)
ENSG00000088305	Cluster_9	DNMT3B	Cilium Organization (Cluster 9)
ENSG00000088320	Cluster_9	REM1	Cilium Organization (Cluster 9)
ENSG00000088325	Cluster_4	TPX2	Chromosome Segregation (Cluster 4)
ENSG00000088356	Cluster_11	PDRG1	Canonical NF-kappaB Signal Transduction (Cluster 11)
ENSG00000088367	Cluster_9	EPB41L1	Cilium Organization (Cluster 9)
ENSG00000088386	Cluster_8	SLC15A1	Canonical IL-13 Response (Cluster 8)
ENSG00000088387	Cluster_8	DOCK9	Canonical IL-13 Response (Cluster 8)
ENSG00000088448	Cluster_5	ANKRD10	Epithelial Mesenchymal Transition (Cluster 5)
ENSG00000088451	Cluster_25	TGDS	TGF Beta Signaling (Cluster 25)
ENSG00000088538	Cluster_5	DOCK3	Epithelial Mesenchymal Transition (Cluster 5)
ENSG00000088543	Cluster_10	C3orf18	Aerobic Respiration (Cluster 10)
ENSG00000088682	Cluster_20	COQ9	Mitotic Nuclear Division (Cluster 20)
ENSG00000088726	Cluster_6	TMEM40	Anti-Viral Effectors (Cluster 6)
ENSG00000088727	Cluster_1	KIF9	Microtubule Based Movement (Cluster 1)
ENSG00000088756	Cluster_9	ARHGAP28	Cilium Organization (Cluster 9)
ENSG00000088766	Cluster_1	CRLS1	Microtubule Based Movement (Cluster 1)
ENSG00000088808	Cluster_8	PPP1R13B	Canonical IL-13 Response (Cluster 8)
ENSG00000088812	Cluster_10	ATRN	Aerobic Respiration (Cluster 10)
ENSG00000088826	Cluster_8	SMOX	Canonical IL-13 Response (Cluster 8)
ENSG00000088832	Cluster_8	FKBP1A	Canonical IL-13 Response (Cluster 8)
ENSG00000088833	Cluster_4	NSFL1C	Chromosome Segregation (Cluster 4)
ENSG00000088836	Cluster_25	SLC4A11	TGF Beta Signaling (Cluster 25)
ENSG00000088854	Cluster_10	DNAAF9	Aerobic Respiration (Cluster 10)
ENSG00000088876	Cluster_8	ZNF343	Canonical IL-13 Response (Cluster 8)
ENSG00000088881	Cluster_3	EBF4	Antigen Processing and Presentation (Cluster 3)
ENSG00000088882	Cluster_3	CPXM1	Antigen Processing and Presentation (Cluster 3)
ENSG00000088888	Cluster_19	MAVS	Autophagy of Mitochondrion (Cluster 19)
ENSG00000088899	Cluster_4	LZTS3	Chromosome Segregation (Cluster 4)
ENSG00000088930	Cluster_9	XRN2	Cilium Organization (Cluster 9)
ENSG00000088970	Cluster_17	KIZ	Cytoplasmic Translation (Cluster 17)
ENSG00000088986	Cluster_1	DYNLL1	Microtubule Based Movement (Cluster 1)
ENSG00000088992	Cluster_5	TESC	Epithelial Mesenchymal Transition (Cluster 5)
ENSG00000089006	Cluster_10	SNX5	Aerobic Respiration (Cluster 10)
ENSG00000089009	Cluster_17	RPL6	Cytoplasmic Translation (Cluster 17)
ENSG00000089022	Cluster_13	MAPKAPK5	Positive Regulation of Dendritic Spine Development (Cluster 13)
ENSG00000089041	Cluster_23	P2RX7	Amelogenesis (Cluster 23)
ENSG00000089048	Cluster_7	ESF1	Antigen Processing and Presentation via MHC Class IB (Cluster 7)
ENSG00000089050	Cluster_19	RBBP9	Autophagy of Mitochondrion (Cluster 19)
ENSG00000089053	Cluster_1	ANAPC5	Microtubule Based Movement (Cluster 1)
ENSG00000089057	Cluster_19	SLC23A2	Autophagy of Mitochondrion (Cluster 19)
ENSG00000089060	Cluster_11	SLC8B1	Canonical NF-kappaB Signal Transduction (Cluster 11)
ENSG00000089063	Cluster_17	TMEM230	Cytoplasmic Translation (Cluster 17)
ENSG00000089091	Cluster_1	DZANK1	Microtubule Based Movement (Cluster 1)
ENSG00000089094	Cluster_1	KDM2B	Microtubule Based Movement (Cluster 1)
ENSG00000089101	Cluster_1	CFAP61	Microtubule Based Movement (Cluster 1)
ENSG00000089123	Cluster_9	TASP1	Cilium Organization (Cluster 9)
ENSG00000089127	Cluster_14	OAS1	Secondary Pro-Inflammatory Responses (Cluster 14)
ENSG00000089154	Cluster_8	GCN1	Canonical IL-13 Response (Cluster 8)
ENSG00000089157	Cluster_17	RPLP0	Cytoplasmic Translation (Cluster 17)
ENSG00000089159	Cluster_19	PXN	Autophagy of Mitochondrion (Cluster 19)
ENSG00000089163	Cluster_22	SIRT4	Calcium Mediated Signaling (Cluster 22)
ENSG00000089169	Cluster_23	RPH3A	Amelogenesis (Cluster 23)
ENSG00000089177	Cluster_8	KIF16B	Canonical IL-13 Response (Cluster 8)
ENSG00000089195	Cluster_9	TRMT6	Cilium Organization (Cluster 9)
ENSG00000089199	Cluster_4	CHGB	Chromosome Segregation (Cluster 4)
ENSG00000089220	Cluster_17	PEBP1	Cytoplasmic Translation (Cluster 17)
ENSG00000089234	Cluster_6	BRAP	Anti-Viral Effectors (Cluster 6)
ENSG00000089248	Cluster_8	ERP29	Canonical IL-13 Response (Cluster 8)
ENSG00000089250	Cluster_5	NOS1	Epithelial Mesenchymal Transition (Cluster 5)
ENSG00000089280	Cluster_13	FUS	Positive Regulation of Dendritic Spine Development (Cluster 13)
ENSG00000089289	Cluster_1	IGBP1	Microtubule Based Movement (Cluster 1)
ENSG00000089327	Cluster_6	FXYD5	Anti-Viral Effectors (Cluster 6)
ENSG00000089335	Cluster_3	ZNF302	Antigen Processing and Presentation (Cluster 3)
ENSG00000089351	Cluster_1	GRAMD1A	Microtubule Based Movement (Cluster 1)
ENSG00000089356	Cluster_26	FXYD3	DNA Replication (Cluster 26)
ENSG00000089472	Cluster_8	HEPH	Canonical IL-13 Response (Cluster 8)
ENSG00000089486	Cluster_8	CDIP1	Canonical IL-13 Response (Cluster 8)
ENSG00000089505	Cluster_16	CMTM1	Muscle Cell Development (Cluster 16)
ENSG00000089558	Cluster_24	KCNH4	Regulation of Glycolytic Process (Cluster 24)
ENSG00000089597	Cluster_12	GANAB	Regulation of DNA Replication (Cluster 12)
ENSG00000089639	Cluster_8	GMIP	Canonical IL-13 Response (Cluster 8)
ENSG00000089682	Cluster_11	RBM41	Canonical NF-kappaB Signal Transduction (Cluster 11)
ENSG00000089685	Cluster_20	BIRC5	Mitotic Nuclear Division (Cluster 20)
ENSG00000089692	Cluster_20	LAG3	Mitotic Nuclear Division (Cluster 20)
ENSG00000089693	Cluster_15	MLF2	RNA 5'-end Processing (Cluster 15)
ENSG00000089723	Cluster_3	OTUB2	Antigen Processing and Presentation (Cluster 3)
ENSG00000089737	Cluster_12	DDX24	Regulation of DNA Replication (Cluster 12)
ENSG00000089775	Cluster_9	ZBTB25	Cilium Organization (Cluster 9)
ENSG00000089818	Cluster_11	NECAP1	Canonical NF-kappaB Signal Transduction (Cluster 11)
ENSG00000089820	Cluster_9	ARHGAP4	Cilium Organization (Cluster 9)
ENSG00000089847	Cluster_9	ANKRD24	Cilium Organization (Cluster 9)
ENSG00000089876	Cluster_8	DHX32	Canonical IL-13 Response (Cluster 8)
ENSG00000089902	Cluster_25	RCOR1	TGF Beta Signaling (Cluster 25)
ENSG00000089916	Cluster_14	GPATCH2L	Secondary Pro-Inflammatory Responses (Cluster 14)
ENSG00000090006	Cluster_8	LTBP4	Canonical IL-13 Response (Cluster 8)
ENSG00000090013	Cluster_8	BLVRB	Canonical IL-13 Response (Cluster 8)
ENSG00000090020	Cluster_8	SLC9A1	Canonical IL-13 Response (Cluster 8)
ENSG00000090054	Cluster_8	SPTLC1	Canonical IL-13 Response (Cluster 8)
ENSG00000090060	Cluster_24	PAPOLA	Regulation of Glycolytic Process (Cluster 24)
ENSG00000090061	Cluster_11	CCNK	Canonical NF-kappaB Signal Transduction (Cluster 11)
ENSG00000090097	Cluster_8	PCBP4	Canonical IL-13 Response (Cluster 8)
ENSG00000090104	Cluster_3	RGS1	Antigen Processing and Presentation (Cluster 3)
ENSG00000090238	Cluster_10	YPEL3	Aerobic Respiration (Cluster 10)
ENSG00000090263	Cluster_9	MRPS33	Cilium Organization (Cluster 9)
ENSG00000090266	Cluster_10	NDUFB2	Aerobic Respiration (Cluster 10)
ENSG00000090273	Cluster_9	NUDC	Cilium Organization (Cluster 9)
ENSG00000090316	Cluster_8	MAEA	Canonical IL-13 Response (Cluster 8)
ENSG00000090339	Cluster_11	ICAM1	Canonical NF-kappaB Signal Transduction (Cluster 11)
ENSG00000090372	Cluster_15	STRN4	RNA 5'-end Processing (Cluster 15)
ENSG00000090376	Cluster_6	IRAK3	Anti-Viral Effectors (Cluster 6)
ENSG00000090382	Cluster_8	LYZ	Canonical IL-13 Response (Cluster 8)
ENSG00000090432	Cluster_15	MUL1	RNA 5'-end Processing (Cluster 15)
ENSG00000090447	Cluster_6	TFAP4	Anti-Viral Effectors (Cluster 6)
ENSG00000090470	Cluster_3	PDCD7	Antigen Processing and Presentation (Cluster 3)
ENSG00000090487	Cluster_18	SPG21	ATP Biosynthetic Process (Cluster 18)
ENSG00000090512	Cluster_8	FETUB	Canonical IL-13 Response (Cluster 8)
ENSG00000090520	Cluster_11	DNAJB11	Canonical NF-kappaB Signal Transduction (Cluster 11)
ENSG00000090530	Cluster_3	P3H2	Antigen Processing and Presentation (Cluster 3)
ENSG00000090565	Cluster_10	RAB11FIP3	Aerobic Respiration (Cluster 10)
ENSG00000090581	Cluster_8	GNPTG	Canonical IL-13 Response (Cluster 8)
ENSG00000090612	Cluster_3	ZNF268	Antigen Processing and Presentation (Cluster 3)
ENSG00000090615	Cluster_8	GOLGA3	Canonical IL-13 Response (Cluster 8)
ENSG00000090621	Cluster_18	PABPC4	ATP Biosynthetic Process (Cluster 18)
ENSG00000090661	Cluster_1	CERS4	Microtubule Based Movement (Cluster 1)
ENSG00000090674	Cluster_8	MCOLN1	Canonical IL-13 Response (Cluster 8)
ENSG00000090686	Cluster_8	USP48	Canonical IL-13 Response (Cluster 8)
ENSG00000090776	Cluster_4	EFNB1	Chromosome Segregation (Cluster 4)
ENSG00000090857	Cluster_2	PDPR	Amino Acid Metabolic Process (Cluster 2)
ENSG00000090861	Cluster_2	AARS1	Amino Acid Metabolic Process (Cluster 2)
ENSG00000090863	Cluster_8	GLG1	Canonical IL-13 Response (Cluster 8)
ENSG00000090889	Cluster_9	KIF4A	Cilium Organization (Cluster 9)
ENSG00000090905	Cluster_22	TNRC6A	Calcium Mediated Signaling (Cluster 22)
ENSG00000090924	Cluster_20	PLEKHG2	Mitotic Nuclear Division (Cluster 20)
ENSG00000090932	Cluster_12	DLL3	Regulation of DNA Replication (Cluster 12)
ENSG00000090971	Cluster_1	NAT14	Microtubule Based Movement (Cluster 1)
ENSG00000090975	Cluster_15	PITPNM2	RNA 5'-end Processing (Cluster 15)
ENSG00000090989	Cluster_11	EXOC1	Canonical NF-kappaB Signal Transduction (Cluster 11)
ENSG00000091009	Cluster_22	RBM27	Calcium Mediated Signaling (Cluster 22)
ENSG00000091039	Cluster_8	OSBPL8	Canonical IL-13 Response (Cluster 8)
ENSG00000091073	Cluster_26	DTX2	DNA Replication (Cluster 26)
ENSG00000091106	Cluster_11	NLRC4	Canonical NF-kappaB Signal Transduction (Cluster 11)
ENSG00000091127	Cluster_3	PUS7	Antigen Processing and Presentation (Cluster 3)
ENSG00000091128	Cluster_1	LAMB4	Microtubule Based Movement (Cluster 1)
ENSG00000091129	Cluster_9	NRCAM	Cilium Organization (Cluster 9)
ENSG00000091136	Cluster_3	LAMB1	Antigen Processing and Presentation (Cluster 3)
ENSG00000091137	Cluster_8	SLC26A4	Canonical IL-13 Response (Cluster 8)
ENSG00000091138	Cluster_9	SLC26A3	Cilium Organization (Cluster 9)
ENSG00000091140	Cluster_2	DLD	Amino Acid Metabolic Process (Cluster 2)
ENSG00000091157	Cluster_8	WDR7	Canonical IL-13 Response (Cluster 8)
ENSG00000091164	Cluster_8	TXNL1	Canonical IL-13 Response (Cluster 8)
ENSG00000091181	Cluster_9	IL5RA	Cilium Organization (Cluster 9)
ENSG00000091262	Cluster_9	ABCC6	Cilium Organization (Cluster 9)
ENSG00000091317	Cluster_1	CMTM6	Microtubule Based Movement (Cluster 1)
ENSG00000091409	Cluster_11	ITGA6	Canonical NF-kappaB Signal Transduction (Cluster 11)
ENSG00000091428	Cluster_22	RAPGEF4	Calcium Mediated Signaling (Cluster 22)
ENSG00000091436	Cluster_17	MAP3K20	Cytoplasmic Translation (Cluster 17)
ENSG00000091482	Cluster_15	SMPX	RNA 5'-end Processing (Cluster 15)
ENSG00000091483	Cluster_10	FH	Aerobic Respiration (Cluster 10)
ENSG00000091490	Cluster_8	SEL1L3	Canonical IL-13 Response (Cluster 8)
ENSG00000091513	Cluster_9	TF	Cilium Organization (Cluster 9)
ENSG00000091527	Cluster_8	CDV3	Canonical IL-13 Response (Cluster 8)
ENSG00000091536	Cluster_8	MYO15A	Canonical IL-13 Response (Cluster 8)
ENSG00000091542	Cluster_17	ALKBH5	Cytoplasmic Translation (Cluster 17)
ENSG00000091583	Cluster_23	APOH	Amelogenesis (Cluster 23)
ENSG00000091592	Cluster_9	NLRP1	Cilium Organization (Cluster 9)
ENSG00000091622	Cluster_8	PITPNM3	Canonical IL-13 Response (Cluster 8)
ENSG00000091640	Cluster_12	SPAG7	Regulation of DNA Replication (Cluster 12)
ENSG00000091651	Cluster_21	ORC6	IFN Response & Regulation (Cluster 21)
ENSG00000091656	Cluster_16	ZFHX4	Muscle Cell Development (Cluster 16)
ENSG00000091704	Cluster_5	CPA1	Epithelial Mesenchymal Transition (Cluster 5)
ENSG00000091732	Cluster_20	ZC3HC1	Mitotic Nuclear Division (Cluster 20)
ENSG00000091831	Cluster_3	ESR1	Antigen Processing and Presentation (Cluster 3)
ENSG00000091844	Cluster_9	RGS17	Cilium Organization (Cluster 9)
ENSG00000091879	Cluster_4	ANGPT2	Chromosome Segregation (Cluster 4)
ENSG00000091947	Cluster_22	TMEM101	Calcium Mediated Signaling (Cluster 22)
ENSG00000091972	Cluster_22	CD200	Calcium Mediated Signaling (Cluster 22)
ENSG00000091986	Cluster_9	CCDC80	Cilium Organization (Cluster 9)
ENSG00000092010	Cluster_14	PSME1	Secondary Pro-Inflammatory Responses (Cluster 14)
ENSG00000092020	Cluster_19	PPP2R3C	Autophagy of Mitochondrion (Cluster 19)
ENSG00000092036	Cluster_22	HAUS4	Calcium Mediated Signaling (Cluster 22)
ENSG00000092051	Cluster_6	JPH4	Anti-Viral Effectors (Cluster 6)
ENSG00000092054	Cluster_11	MYH7	Canonical NF-kappaB Signal Transduction (Cluster 11)
ENSG00000092068	Cluster_10	SLC7A8	Aerobic Respiration (Cluster 10)
ENSG00000092094	Cluster_17	OSGEP	Cytoplasmic Translation (Cluster 17)
ENSG00000092096	Cluster_12	SLC22A17	Regulation of DNA Replication (Cluster 12)
ENSG00000092098	Cluster_14	RNF31	Secondary Pro-Inflammatory Responses (Cluster 14)
ENSG00000092108	Cluster_12	SCFD1	Regulation of DNA Replication (Cluster 12)
ENSG00000092140	Cluster_9	G2E3	Cilium Organization (Cluster 9)
ENSG00000092148	Cluster_19	HECTD1	Autophagy of Mitochondrion (Cluster 19)
ENSG00000092199	Cluster_4	HNRNPC	Chromosome Segregation (Cluster 4)
ENSG00000092200	Cluster_6	RPGRIP1	Anti-Viral Effectors (Cluster 6)
ENSG00000092201	Cluster_9	SUPT16H	Cilium Organization (Cluster 9)
ENSG00000092203	Cluster_11	TOX4	Canonical NF-kappaB Signal Transduction (Cluster 11)
ENSG00000092208	Cluster_9	GEMIN2	Cilium Organization (Cluster 9)
ENSG00000092295	Cluster_3	TGM1	Antigen Processing and Presentation (Cluster 3)
ENSG00000092330	Cluster_11	TINF2	Canonical NF-kappaB Signal Transduction (Cluster 11)
ENSG00000092377	Cluster_1	TBL1Y	Microtubule Based Movement (Cluster 1)
ENSG00000092421	Cluster_5	SEMA6A	Epithelial Mesenchymal Transition (Cluster 5)
ENSG00000092439	Cluster_10	TRPM7	Aerobic Respiration (Cluster 10)
ENSG00000092445	Cluster_8	TYRO3	Canonical IL-13 Response (Cluster 8)
ENSG00000092470	Cluster_26	WDR76	DNA Replication (Cluster 26)
ENSG00000092529	Cluster_6	CAPN3	Anti-Viral Effectors (Cluster 6)
ENSG00000092531	Cluster_8	SNAP23	Canonical IL-13 Response (Cluster 8)
ENSG00000092607	Cluster_8	TBX15	Canonical IL-13 Response (Cluster 8)
ENSG00000092621	Cluster_2	PHGDH	Amino Acid Metabolic Process (Cluster 2)
ENSG00000092758	Cluster_24	COL9A3	Regulation of Glycolytic Process (Cluster 24)
ENSG00000092820	Cluster_17	EZR	Cytoplasmic Translation (Cluster 17)
ENSG00000092841	Cluster_16	MYL6	Muscle Cell Development (Cluster 16)
ENSG00000092847	Cluster_17	AGO1	Cytoplasmic Translation (Cluster 17)
ENSG00000092850	Cluster_1	TEKT2	Microtubule Based Movement (Cluster 1)
ENSG00000092853	Cluster_26	CLSPN	DNA Replication (Cluster 26)
ENSG00000092871	Cluster_11	RFFL	Canonical NF-kappaB Signal Transduction (Cluster 11)
ENSG00000092929	Cluster_11	UNC13D	Canonical NF-kappaB Signal Transduction (Cluster 11)
ENSG00000092931	Cluster_8	MFSD11	Canonical IL-13 Response (Cluster 8)
ENSG00000092964	Cluster_9	DPYSL2	Cilium Organization (Cluster 9)
ENSG00000092969	Cluster_13	TGFB2	Positive Regulation of Dendritic Spine Development (Cluster 13)
ENSG00000092978	Cluster_9	GPATCH2	Cilium Organization (Cluster 9)
ENSG00000093000	Cluster_4	NUP50	Chromosome Segregation (Cluster 4)
ENSG00000093009	Cluster_11	CDC45	Canonical NF-kappaB Signal Transduction (Cluster 11)
ENSG00000093010	Cluster_12	COMT	Regulation of DNA Replication (Cluster 12)
ENSG00000093072	Cluster_1	ADA2	Microtubule Based Movement (Cluster 1)
ENSG00000093144	Cluster_4	ECHDC1	Chromosome Segregation (Cluster 4)
ENSG00000093167	Cluster_8	LRRFIP2	Canonical IL-13 Response (Cluster 8)
ENSG00000093183	Cluster_9	SEC22C	Cilium Organization (Cluster 9)
ENSG00000093217	Cluster_18	XYLB	ATP Biosynthetic Process (Cluster 18)
ENSG00000094631	Cluster_3	HDAC6	Antigen Processing and Presentation (Cluster 3)
ENSG00000094661	Cluster_10	OR1I1	Aerobic Respiration (Cluster 10)
ENSG00000094755	Cluster_6	GABRP	Anti-Viral Effectors (Cluster 6)
ENSG00000094796	Cluster_13	KRT31	Positive Regulation of Dendritic Spine Development (Cluster 13)
ENSG00000094804	Cluster_26	CDC6	DNA Replication (Cluster 26)
ENSG00000094841	Cluster_8	UPRT	Canonical IL-13 Response (Cluster 8)
ENSG00000094880	Cluster_11	CDC23	Canonical NF-kappaB Signal Transduction (Cluster 11)
ENSG00000094914	Cluster_9	AAAS	Cilium Organization (Cluster 9)
ENSG00000094916	Cluster_17	CBX5	Cytoplasmic Translation (Cluster 17)
ENSG00000094963	Cluster_9	FMO2	Cilium Organization (Cluster 9)
ENSG00000094975	Cluster_8	SUCO	Canonical IL-13 Response (Cluster 8)
ENSG00000095002	Cluster_12	MSH2	Regulation of DNA Replication (Cluster 12)
ENSG00000095015	Cluster_20	MAP3K1	Mitotic Nuclear Division (Cluster 20)
ENSG00000095059	Cluster_8	DHPS	Canonical IL-13 Response (Cluster 8)
ENSG00000095066	Cluster_8	HOOK2	Canonical IL-13 Response (Cluster 8)
ENSG00000095139	Cluster_8	ARCN1	Canonical IL-13 Response (Cluster 8)
ENSG00000095203	Cluster_1	EPB41L4B	Microtubule Based Movement (Cluster 1)
ENSG00000095209	Cluster_8	TMEM38B	Canonical IL-13 Response (Cluster 8)
ENSG00000095261	Cluster_11	PSMD5	Canonical NF-kappaB Signal Transduction (Cluster 11)
ENSG00000095303	Cluster_8	PTGS1	Canonical IL-13 Response (Cluster 8)
ENSG00000095319	Cluster_8	NUP188	Canonical IL-13 Response (Cluster 8)
ENSG00000095321	Cluster_8	CRAT	Canonical IL-13 Response (Cluster 8)
ENSG00000095370	Cluster_3	SH2D3C	Antigen Processing and Presentation (Cluster 3)
ENSG00000095380	Cluster_9	NANS	Cilium Organization (Cluster 9)
ENSG00000095383	Cluster_6	TBC1D2	Anti-Viral Effectors (Cluster 6)
ENSG00000095397	Cluster_9	WHRN	Cilium Organization (Cluster 9)
ENSG00000095485	Cluster_3	CWF19L1	Antigen Processing and Presentation (Cluster 3)
ENSG00000095539	Cluster_6	SEMA4G	Anti-Viral Effectors (Cluster 6)
ENSG00000095564	Cluster_21	BTAF1	IFN Response & Regulation (Cluster 21)
ENSG00000095574	Cluster_7	IKZF5	Antigen Processing and Presentation via MHC Class IB (Cluster 7)
ENSG00000095585	Cluster_6	BLNK	Anti-Viral Effectors (Cluster 6)
ENSG00000095587	Cluster_4	TLL2	Chromosome Segregation (Cluster 4)
ENSG00000095596	Cluster_8	CYP26A1	Canonical IL-13 Response (Cluster 8)
ENSG00000095627	Cluster_1	TDRD1	Microtubule Based Movement (Cluster 1)
ENSG00000095637	Cluster_22	SORBS1	Calcium Mediated Signaling (Cluster 22)
ENSG00000095713	Cluster_1	CRTAC1	Microtubule Based Movement (Cluster 1)
ENSG00000095739	Cluster_9	BAMBI	Cilium Organization (Cluster 9)
ENSG00000095752	Cluster_15	IL11	RNA 5'-end Processing (Cluster 15)
ENSG00000095777	Cluster_12	MYO3A	Regulation of DNA Replication (Cluster 12)
ENSG00000095787	Cluster_11	WAC	Canonical NF-kappaB Signal Transduction (Cluster 11)
ENSG00000095794	Cluster_19	CREM	Autophagy of Mitochondrion (Cluster 19)
ENSG00000095906	Cluster_17	NUBP2	Cytoplasmic Translation (Cluster 17)
ENSG00000095951	Cluster_6	HIVEP1	Anti-Viral Effectors (Cluster 6)
ENSG00000095970	Cluster_4	TREM2	Chromosome Segregation (Cluster 4)
ENSG00000096006	Cluster_10	CRISP3	Aerobic Respiration (Cluster 10)
ENSG00000096060	Cluster_3	FKBP5	Antigen Processing and Presentation (Cluster 3)
ENSG00000096063	Cluster_6	SRPK1	Anti-Viral Effectors (Cluster 6)
ENSG00000096070	Cluster_8	BRPF3	Canonical IL-13 Response (Cluster 8)
ENSG00000096080	Cluster_11	MRPS18A	Canonical NF-kappaB Signal Transduction (Cluster 11)
ENSG00000096088	Cluster_3	PGC	Antigen Processing and Presentation (Cluster 3)
ENSG00000096092	Cluster_9	TMEM14A	Cilium Organization (Cluster 9)
ENSG00000096093	Cluster_1	EFHC1	Microtubule Based Movement (Cluster 1)
ENSG00000096384	Cluster_4	HSP90AB1	Chromosome Segregation (Cluster 4)
ENSG00000096401	Cluster_9	CDC5L	Cilium Organization (Cluster 9)
ENSG00000096433	Cluster_8	ITPR3	Canonical IL-13 Response (Cluster 8)
ENSG00000096654	Cluster_12	ZNF184	Regulation of DNA Replication (Cluster 12)
ENSG00000096696	Cluster_3	DSP	Antigen Processing and Presentation (Cluster 3)
ENSG00000096717	Cluster_11	SIRT1	Canonical NF-kappaB Signal Transduction (Cluster 11)
ENSG00000096746	Cluster_20	HNRNPH3	Mitotic Nuclear Division (Cluster 20)
ENSG00000096872	Cluster_9	IFT74	Cilium Organization (Cluster 9)
ENSG00000096968	Cluster_21	JAK2	IFN Response & Regulation (Cluster 21)
ENSG00000096996	Cluster_6	IL12RB1	Anti-Viral Effectors (Cluster 6)
ENSG00000097007	Cluster_9	ABL1	Cilium Organization (Cluster 9)
ENSG00000097021	Cluster_8	ACOT7	Canonical IL-13 Response (Cluster 8)
ENSG00000097033	Cluster_11	SH3GLB1	Canonical NF-kappaB Signal Transduction (Cluster 11)
ENSG00000097046	Cluster_4	CDC7	Chromosome Segregation (Cluster 4)
ENSG00000097096	Cluster_15	SYDE2	RNA 5'-end Processing (Cluster 15)
ENSG00000099139	Cluster_19	PCSK5	Autophagy of Mitochondrion (Cluster 19)
ENSG00000099194	Cluster_11	SCD	Canonical NF-kappaB Signal Transduction (Cluster 11)
ENSG00000099203	Cluster_9	TMED1	Cilium Organization (Cluster 9)
ENSG00000099204	Cluster_10	ABLIM1	Aerobic Respiration (Cluster 10)
ENSG00000099219	Cluster_19	ERMP1	Autophagy of Mitochondrion (Cluster 19)
ENSG00000099246	Cluster_8	RAB18	Canonical IL-13 Response (Cluster 8)
ENSG00000099250	Cluster_4	NRP1	Chromosome Segregation (Cluster 4)
ENSG00000099256	Cluster_8	PRTFDC1	Canonical IL-13 Response (Cluster 8)
ENSG00000099260	Cluster_10	PALMD	Aerobic Respiration (Cluster 10)
ENSG00000099282	Cluster_8	TSPAN15	Canonical IL-13 Response (Cluster 8)
ENSG00000099284	Cluster_9	MACROH2A2	Cilium Organization (Cluster 9)
ENSG00000099290	Cluster_8	WASHC2A	Canonical IL-13 Response (Cluster 8)
ENSG00000099308	Cluster_8	MAST3	Canonical IL-13 Response (Cluster 8)
ENSG00000099326	Cluster_9	MZF1	Cilium Organization (Cluster 9)
ENSG00000099330	Cluster_10	OCEL1	Aerobic Respiration (Cluster 10)
ENSG00000099331	Cluster_8	MYO9B	Canonical IL-13 Response (Cluster 8)
ENSG00000099337	Cluster_8	KCNK6	Canonical IL-13 Response (Cluster 8)
ENSG00000099338	Cluster_3	CATSPERG	Antigen Processing and Presentation (Cluster 3)
ENSG00000099341	Cluster_8	PSMD8	Canonical IL-13 Response (Cluster 8)
ENSG00000099364	Cluster_8	FBXL19	Canonical IL-13 Response (Cluster 8)
ENSG00000099377	Cluster_26	HSD3B7	DNA Replication (Cluster 26)
ENSG00000099381	Cluster_7	SETD1A	Antigen Processing and Presentation via MHC Class IB (Cluster 7)
ENSG00000099385	Cluster_12	BCL7C	Regulation of DNA Replication (Cluster 12)
ENSG00000099622	Cluster_24	CIRBP	Regulation of Glycolytic Process (Cluster 24)
ENSG00000099624	Cluster_8	ATP5F1D	Canonical IL-13 Response (Cluster 8)
ENSG00000099625	Cluster_8	CBARP	Canonical IL-13 Response (Cluster 8)
ENSG00000099769	Cluster_3	IGFALS	Antigen Processing and Presentation (Cluster 3)
ENSG00000099783	Cluster_12	HNRNPM	Regulation of DNA Replication (Cluster 12)
ENSG00000099785	Cluster_8	MARCHF2	Canonical IL-13 Response (Cluster 8)
ENSG00000099795	Cluster_18	NDUFB7	ATP Biosynthetic Process (Cluster 18)
ENSG00000099797	Cluster_1	TECR	Microtubule Based Movement (Cluster 1)
ENSG00000099800	Cluster_10	TIMM13	Aerobic Respiration (Cluster 10)
ENSG00000099804	Cluster_8	CDC34	Canonical IL-13 Response (Cluster 8)
ENSG00000099810	Cluster_8	MTAP	Canonical IL-13 Response (Cluster 8)
ENSG00000099812	Cluster_21	MISP	IFN Response & Regulation (Cluster 21)
ENSG00000099814	Cluster_3	CEP170B	Antigen Processing and Presentation (Cluster 3)
ENSG00000099817	Cluster_10	POLR2E	Aerobic Respiration (Cluster 10)
ENSG00000099821	Cluster_24	POLRMT	Regulation of Glycolytic Process (Cluster 24)
ENSG00000099834	Cluster_3	CDHR5	Antigen Processing and Presentation (Cluster 3)
ENSG00000099840	Cluster_3	IZUMO4	Antigen Processing and Presentation (Cluster 3)
ENSG00000099849	Cluster_8	RASSF7	Canonical IL-13 Response (Cluster 8)
ENSG00000099860	Cluster_9	GADD45B	Cilium Organization (Cluster 9)
ENSG00000099864	Cluster_24	PALM	Regulation of Glycolytic Process (Cluster 24)
ENSG00000099866	Cluster_9	MADCAM1	Cilium Organization (Cluster 9)
ENSG00000099875	Cluster_11	MKNK2	Canonical NF-kappaB Signal Transduction (Cluster 11)
ENSG00000099889	Cluster_18	ARVCF	ATP Biosynthetic Process (Cluster 18)
ENSG00000099899	Cluster_3	TRMT2A	Antigen Processing and Presentation (Cluster 3)
ENSG00000099901	Cluster_9	RANBP1	Cilium Organization (Cluster 9)
ENSG00000099904	Cluster_15	ZDHHC8	RNA 5'-end Processing (Cluster 15)
ENSG00000099910	Cluster_15	KLHL22	RNA 5'-end Processing (Cluster 15)
ENSG00000099917	Cluster_11	MED15	Canonical NF-kappaB Signal Transduction (Cluster 11)
ENSG00000099937	Cluster_4	SERPIND1	Chromosome Segregation (Cluster 4)
ENSG00000099940	Cluster_10	SNAP29	Aerobic Respiration (Cluster 10)
[truncated: 14,163 more rows]
